# Supplementary material for: Reasons for difficulties in isolating the causative organism during food-borne outbreak investigations using STEC as a model pathogen: a systematic review, 2000 to 2019
Source: Euro Surveill. 2024 Dec 5;29(49):2400193. doi: 10.2807/1560-7917.ES.2024.29.49.2400193 (PMC11650485; doi:10.2807/1560-7917.ES.2024.29.49.2400193)
Supplement: Supplement [file 24-00193_PEARSON_Supplement.xlsx]

## Sheet: Disclaimer
This supplementary material is hosted by Eurosurveillance as supporting information alongside the article Reasons for difficulties in isolating the causative organism during foodborne outbreak investigations using STEC as a model pathogen: a systematic review 2000 to 2019, on behalf of the authors, who remain responsible for the accuracy and appropriateness of the content. The same standards for …

## Sheet: All outbreaks
Worldwide Foodborne STEC Outbreaks 2000-2019
Year	Outbreak start date	Outbreak end	Location	Sub location	Food vehicle	Food category	Cases (total)	Reported hospitalisations	Outbreak size	STEC serotype	Serotype category	Setting	Descriptive Epidemiology	Analytical Epidemiology	Food Sampling	Environmental Sampling	Trace-back investigation	Samples available for testing?	Outbreak strain isolated from food vehicle?	Outbreak strain isolated from the environment?	Outbreak strain isolated (Y/N)	Other STEC strain isolated?	Main reason for not isolating outbreak strain (drop down menu)	Risk Management taken on results of epidemiolgical investigation alone	Source	Source category	Source type	Critical Appraisal Score	Full main reference (Harvard)	Second reference	Third reference	Reference in publication
2000	2000-01-01	2000-01-01	US	Washington	Water-based punch	Beverages	18	2	16 to 50	E. coli O103	Non-O157 STEC	Catered event	Yes	No	No	No	No	No	No	No	No	No	1. No food or environmental samples available for testing	No	Outbreak database	Online database	Grey	1	http://outbreakdatabase.com/details/punch-2000/?organism=Non-O157+STEC&year=2000&country=US
2000	2000-04-01	2000-04-01	US	Texas	Ground beef	Beef	15	0	5 to 15	E. coli O157:H7	E. coli O157	Community	Yes	No	No	No	No	No	No	No	No	No	1. No food or environmental samples available for testing	Not specified	Outbreak database	Online database	Grey	1	http://outbreakdatabase.com/details/texas-other-location-or-restaurant-ground-beef-2000/?organism=E.+coli+O157%3AH7&year=2000&country=US
2000	2000-04-01	2000-04-01	US	Michigan	Ground beef	Beef	4	3	<5	E. coli O157:H7	E. coli O157		Yes	No	No	No	No	No	No	No	No	No	1. No food or environmental samples available for testing	Not specified	Outbreak database	Online database	Grey	1	http://outbreakdatabase.com/details/michigan-restaurant-or-private-home-ground-beef-2000/?organism=E.+coli+O157%3AH7&year=2000
2000	2000-05-01	2000-05-01	US	Arkansas	Chicken	Other meat	36	14	16 to 50	E. coli O157:H7	E. coli O157	Restaurant	Yes	No	No	No	No	No	No	No	No	No	1. No food or environmental samples available for testing	Not specified	Outbreak database	Online database	Grey	1	http://outbreakdatabase.com/details/arkansas-restaurant-chicken-2000/?organism=E.+coli+O157%3AH7&year=2000&country=US
2000	2000-07-01	2000-07-01	US	Multistate	Ground beef	Beef	15	n/s	5 to 15	E. coli O157:H7	E. coli O157	Camp	Yes	No	No	No	No	No	No	No	No	No	1. No food or environmental samples available for testing	No - single outbreak associated with a camp	Outbreak database	Online database	Grey	1	http://outbreakdatabase.com/details/multistate-camp-ground-beef-2000/?organism=E.+coli+O157%3AH7&year=2000&country=US
2000	2000-08-01	2000-08-01	US	Massachusetts	Ground beef	Beef	5	n/s	<5	E. coli O157:H7	E. coli O157		Yes	No	No	No	No	No	No	No	No	No	1. No food or environmental samples available for testing	No	Outbreak database	Online database	Grey	1	http://outbreakdatabase.com/details/massachusetts-private-home-ground-beef-2000/?organism=E.+coli+O157%3AH7&year=2000
2000	2000-10-01	2000-10-01	US	Indiana	Salad	Salads/ Leafy greens	6	5	5 to 15	E. coli O157:H7	E. coli O157	Restaurant	Yes	No	No	No	No	No	No	No	No	No	1. No food or environmental samples available for testing	Not specified	Outbreak database	Online database	Grey	1	http://outbreakdatabase.com/details/indiana-restaurant-salad-2000/?organism=E.+coli+O157%3AH7&year=2000&country=US
2000	2000-08-01	2000-08-01	US	Oregon	Ground beef	Beef	82	n/s	51 to 100	E. coli O157:H7	E. coli O157	Restaurant	Yes	Yes	No	No	Yes	No	No	No	No	No	1. No food or environmental samples available for testing	Not specified	Outbreak database	Online database	Grey	3	http://outbreakdatabase.com/details/oregon-wendys-restaurants-ground-beef-and-cross-contamination-2000/?organism=E.+coli+O157%3AH7&year=2000&country=US
2000	2000-07-01	2000-07-01	US	New Jersey	Homemade burgers	Beef	4	1	<5	E. coli O157:H7	E. coli O157	Household	Yes	No	Yes	No	No	Yes	Yes	No	Yes	No	n/a - outbreak strain isolated	n/a - outbreak strain isolated	Outbreak database	Online database	Grey	2	http://outbreakdatabase.com/details/karl-ehmer-meats-ibp-ground-beef-2000/?organism=E.+coli+O157%3AH7&year=2000&country=US
2000	2000-07-01	2000-07-01	US	Wisconsin	Beef and watermelon	Beef	736	23	>100	E. coli O157:H7	E. coli O157	Restaurant	Yes	No	Yes	No	No	Yes	Yes	No	Yes	No	n/a - outbreak strain isolated	n/a - outbreak strain isolated	Outbreak database	Online database	Grey	2	http://outbreakdatabase.com/details/sizzler-restaurant-excel-corporation-beef-and-cross-contamination-2000/?organism=E.+coli+O157%3AH7&year=2000&country=US
2000	2000-08-01	2000-08-01	US	Minnesota	Ground beef	Beef	3	n/s	<5	E. coli O157:H7	E. coli O157	Community	Yes	No	Yes	No	No	Yes	Yes	No	Yes	No	n/a - outbreak strain isolated	n/a - outbreak strain isolated	Outbreak database	Online database	Grey	2	http://outbreakdatabase.com/details/minnesota-brand-a-hamburger-patties-2000/?organism=E.+coli+O157%3AH7&year=2000&country=US
2000	2000-09-01	2000-11-01	Spain	Barcelona	Sausages	Other meat	200	n/s	>100	E. coli O157:H7	E. coli O157	School	Yes	No	Yes	No	No	Yes	No	No	No	No	7. Unknown - not enough information to specify	Not specified	Muniesa et al. 2003	Google scholar	Grey	2	Muniesa, M., de Simon, M., Prats, G., Ferrer, D., Panella, H. and Jofre, J., 2003. Shiga toxin 2-converting bacteriophages associated with clonal variability in Escherichia coli O157: H7 strains of human origin isolated from a single outbreak. Infection and immunity, 71(8), pp.4554-4562.	Hernández Pezzi G, Martínez A, Oliva J M, Pañella E, Soler P. Outbreak of E. coli O157 infection in Spain. Euro Surveill. 2001;5(1):pii=1828.	https://www.eurosurveillance.org/content/10.2807/esw.05.01.01828-en
2000	2000-11-01	2000-11-01	US	Minnesota & Ohio	Ground beef	Beef	46	24	16 to 50	E. coli O157:H7	E. coli O157	Community	Yes	No	Yes	No	No	Yes	Yes	No	Yes	Yes, additional strains of E. coli O157 were also isolated.	n/a - outbreak strain isolated	n/a - outbreak strain isolated	Outbreak database	Online database	Grey	2	http://outbreakdatabase.com/details/american-food-group-and-supervalu-ground-beef-2000/?organism=E.+coli+O157%3AH7&year=2000&country=US
2000	2000-03-01	2000-04-01	Germany		Seemerrolle	Beef	11	1	5 to 15	E. coli O26:H11	Non-O157 STEC	Community	Yes	No	No	No	Yes	No	No	No	No	No	1. No food or environmental samples available for testing	Not specified	Werber et al. 2002	Google scholar	Peer	2	Werber, D., Fruth, A., Liesegang, A., Littmann, M., Buchholz, U., Prager, R., Karch, H., Breuer, T., Tschäpe, H. and Ammon, A., 2002. A multistate outbreak of Shiga toxin–producing Escherichia coli O26: H11 infections in Germany, detected by molecular subtyping surveillance. The Journal of infectious diseases, 186(3), pp.419-422.
2000	2000-10-01	2000-10-01	US	California	Californian grapes	Fruit and fruit juices	14	8	5 to 15	E. coli O157:H7	E. coli O157	Community	Yes	No	No	No	Yes	No	No	No	No	No	1. No food or environmental samples available for testing	Not specified	Outbreak database	Online database	Grey	2	http://outbreakdatabase.com/details/california-grapes-2000/?organism=E.+coli+O157%3AH7&year=2000&country=US
2001	2001-07-01	2001-07-01	US	Colorado	Ground beef	Beef	13	5	5 to 15	E. coli O157:H7	E. coli O157	Residential institution	Yes	No	No	No	No	No	No	No	No	No	1. No food or environmental samples available for testing	Not specified	Outbreak database	Online database	Grey	1	http://outbreakdatabase.com/details/2001-e.-coli-o157h7-at-a-colorado-prison-linked-to-consumption-of-ground-beef-hamburger/?organism=E.+coli+O157%3AH7&year=2001&country=US
2001	2001-08-01	2001-08-01	US	Minnesota	Buffet restaurant	Single causative food item/ ingredient could not be identified	5	5	5 to 15	E. coli O157:H7	E. coli O157	Restaurant	Yes	Yes	No	No	No	No	No	No	No	No	1. No food or environmental samples available for testing	Not specified	Outbreak database	Online database	Grey	2	http://outbreakdatabase.com/details/china-buffet-restaurant-2001/?organism=E.+coli+O157%3AH7&year=2001&country=US
2001	2001-06-01	2001-06-01	US	Georgia	Ground beef	Beef	4	1	<5	E. coli O157:H7	E. coli O157	Community	Yes	No	Yes	No	No	Yes	Yes	No	Yes	No	n/a - outbreak strain isolated	n/a - outbreak strain isolated	Outbreak database	Online database	Grey	2	http://outbreakdatabase.com/details/excel-ground-beef-2001/?organism=E.+coli+O157%3AH7&year=2001&country=US
2001	2001-08-01	2001-08-01	Canada	British Colombia	Unpasteurised goats' milk	Unpasteurised dairy products	5	n/s	5 to 15	E. coli O157:H7	E. coli O157	Household	Yes	No	Yes	No	No	Yes	Yes	No	Yes	No	n/a - outbreak strain isolated	n/a - outbreak strain isolated	McIntrye et al. 2002	Google scholar	Grey	2	McIntyre, L., Fung, J., Paccagnella, A., Isaac-Renton, J., Rockwell, F., Emerson, B. and Preston, T., 2002. Escherichia coli O157 outbreak associated with the ingestion of unpasteurized goat's milk in British Columbia, 2001. Canada communicable disease report= Releve des maladies transmissibles au Canada, 28(1), pp.6-8.
2001	2001-11-01	2001-11-01	US	Not specified	Butter made from raw milk	Unpasteurised dairy products	202	11	>100	E. coli O157:H7	E. coli O157	School/ nursery	Yes	No	Yes	Yes	No	Yes	No	No	No	No	7. Unknown - not enough information to specify	No - homemade product	Outbreak database	Online database	Grey	3	http://outbreakdatabase.com/details/prospect-elementary-school-robeson-schools-unpasteurized-butter-made-from-raw-milk-2001/?organism=E.+coli+O157%3AH7&year=2001&country=US
2002	2002-09-01	2002-09-01	US	Ohio	Jell-o salad and doughnuts	Single causative food item/ ingredient could not be identified	13	5	5 to 15	E. coli O157:H7	E. coli O157	Restaurant	Yes	No	No	No	No	No	No	No	No	No	1. No food or environmental samples available for testing	Not specified	Outbreak database	Online database	Grey	1	http://outbreakdatabase.com/details/king-garden-buffet-restaurant-jell-o-2002/?organism=E.+coli+O157%3AH7&year=2002&country=US
2002	2002-07-01	2002-07-01	US	Multistate (2)	Caesar salad (made with romaine lettuce)	Salads/ Leafy greens	78	n/s	51 to 100	E. coli O157	E. coli O157	Camp	Yes	Yes	No	No	No	No	No	No	No	No	1. No food or environmental samples available for testing	Not specified	Outbreak database	Online database	Grey	2	http://outbreakdatabase.com/details/2002-outbreak-of-e.-coli-o157h7-at-a-spokane-dance-camp-linked-to-lettuce/?organism=E.+coli+O157%3AH7&year=2002&state=5&country=US
2002	2002-07-01	2002-07-01	US	California	Alfalfa sprouts	Sprouts	5	n/s	5 to 15	E. coli O157	E. coli O157	Community	Yes	Yes	No	Yes	Yes	Yes	No	Yes	Yes	No	n/a - outbreak strain isolated	n/a - outbreak strain isolated	Outbreak database	Online database	Grey	4	http://outbreakdatabase.com/details/2002-outbreak-of-e.-coli-o157h7-linked-to-california-alfalfa-sprouts/?organism=E.+coli+O157%3AH7&year=2002&state=1&country=US
2002	2002-10-01	2002-12-01	Germany	Multistate	Apple juice or quark suspected	Beverages	38	n/s	16 to 50	SF E. coli O157:H-	E. coli O157	Community	Yes	Yes	Yes	Yes	No	Yes	No	No	No	No	3. Inconclusive epidemiological/ trace-back investigation therefore sampling potentially not directed to correct food item/premises	No - investigation inconclusive	Alpers at al. 2009	Reference search	Peer	4	Alpers, K., Werber, D., Frank, C., Koch, J., Friedrich, A.W., Karch, H., Der Heiden, M.A., Prager, R., Fruth, A., Bielaszewska, M. and Morlock, G., 2009. Sorbitol-fermenting enterohaemorrhagic Escherichia coli O157: H− causes another outbreak of haemolytic uraemic syndrome in children. Epidemiology & Infection, 137(3), pp.389-395.
2002	2002-06-01	2002-07-01	France		Mutton and offal	Other meat	10	2	5 to 15	E. coli O148:H8 (& O26)	Non-O157 STEC	Catered event	Yes	Yes	Yes	Yes	Yes	Yes	Yes	No	Yes	4 different STEC strains were identified in patients and foods, the results of molecular subtyping, in conjunction with analysis of food consumption patterns, strongly suggested that this outbreak was caused by mutton contaminated with STEC O148.	n/a - outbreak strain isolated	n/a - outbreak strain isolated	Espie et al. 2006a	Google scholar	Peer	5	Espie, E., Grimont, F., Vaillant, V., Montet, M.P., Carle, I., Bavai, C., De Valk, H. and Vernozy‐Rozand, C., 2006. O148 Shiga toxin‐producing Escherichia coli outbreak: microbiological investigation as a useful complement to epidemiological investigation. Clinical microbiology and infection, 12(10), pp.992-998.
2002	2002-09-01	2002-11-01	Sweden	Skania	Cold-smoked fermented sausage	Other meat	39	n/s	16 to 50	E. coli O157:H7	E. coli O157	Community	Yes	Yes	Yes	Yes	Yes	Yes	Yes	No	Yes	No	n/a - outbreak strain isolated	n/a - outbreak strain isolated	Sartz et al. 2008	Google scholar	Peer	5	Sartz, L., De Jong, B., Hjertqvist, M., Plym-Forshell, L., Alsterlund, R., Löfdahl, S., Osterman, B., Ståhl, A., Eriksson, E., Hansson, H.B. and Karpman, D., 2008. An outbreak of Escherichia coli O157: H7 infection in southern Sweden associated with consumption of fermented sausage; aspects of sausage production that increase the risk of contamination. Epidemiology & Infection, 136(3), pp.370-380.
2002	2002-05-01	2002-05-01	UK	Somerset, England	Cucumber salad	Salads/ Leafy greens	10	n/s	5 to 15	E. coli O157	E. coli O157	School/ nursery	Yes	Yes	No	No	Yes	No	No	No	No	No	1. No food or environmental samples available for testing	No	Duffell et al. 2003	Eurosurveillance	Grey	3	Duffell E, Espié E, Nichols T, Adak G K, de Valk H, Stuart J M. Investigation of an outbreak of E. coli O157 infections associated with a trip to France of schoolchildren from Somerset, England. Euro Surveill. 2003;8(4):pii=406. Accessed 29th November 2017.
2002	2002-05-01	2002-05-01	US	Multistate (2)	Ground beef	Beef	3	2	<5	E. coli O157:H7	E. coli O157	Community	Yes	No	Yes	No	No	Yes	Yes	No	Yes	No	n/a - outbreak strain isolated	n/a - outbreak strain isolated	Outbreak database	Online database	Grey	2	http://outbreakdatabase.com/details/bjs-wholesale-club-ground-beef-2002/?organism=E.+coli+O157%3AH7&year=2002&country=US
2002	2002-06-01	2002-06-01	US	Multistate (3)	Ground beef	Beef	28	7	16 to 50	E. coli O157:H7	E. coli O157	Community	Yes	No	Yes	No	No	Yes	Yes	No	Yes	No	n/a - outbreak strain isolated	n/a - outbreak strain isolated	Outbreak database	Online database	Grey	2	http://outbreakdatabase.com/details/conagra-sold-in-kroger-grocery-stores-ground-beef-2002/?organism=E.+coli+O157%3AH7&year=2002&country=US
2002	2002-08-01	2002-08-01	US	Minnesota	Ground beef	Beef	57	n/s	51 to 100	E. coli O157:H7	E. coli O157	Community	Yes	No	Yes	No	No	Yes	Yes	No	Yes	No	n/a - outbreak strain isolated	n/a - outbreak strain isolated	Outbreak database	Online database	Grey	2	http://outbreakdatabase.com/details/emmpak-dba-peck-meats-ground-beef-august-2002/?organism=E.+coli+O157%3AH7&year=2002&country=US
2002	2002-10-01	2003-02-01	Canada	Alberta	Unpasteurised Gouda cheese	Unpasteurised dairy products	13	5	5 to 15	E. coli O157:H7	E. coli O157	Community	Yes	No	Yes	Yes	No	Yes	Yes	No	Yes	No	n/a - outbreak strain isolated	n/a - outbreak strain isolated	Honish et al. 2005	Reference search	Grey	3	Honish, L., Predy, G., Hislop, N., Chui, L., Kowalewska-Grochowska, K., Trottier, L., Kreplin, C. and Zazulak, I., 2005. An outbreak of E. coli O157: H7 hemorrhagic colitis associated with unpasteurized gouda cheese. Canadian Journal of Public Health/Revue Canadienne de Sante'e Publique, pp.182-184.
2003	2003-10-01	2003-10-01	US	California	Raw spinach	Salads/ Leafy greens	16	n/s	16 to 50	E. coli O157:H7	E. coli O157	Residential institution	Yes	Yes	No	No	No	No	No	No	No	No	1. No food or environmental samples available for testing	Yes, recall undertaken	Reiss et al. 2006	Google scholar	Peer	2	Reiss, G., Kunz, P., Koin, D. and Keeffe, E.B., 2006. Escherichia coli O157: H7 infection in nursing homes: review of literature and report of recent outbreak. Journal of the American Geriatrics Society, 54(4), pp.680-684.
2003	2003-09-01	2004-03-01	Denmark	Copenhagen	Organic milk	Pasteurised dairy products	25	n/s	16 to 50	E. coli O157:H-	E. coli O157	Community	Yes	Yes	Yes	Yes	No	Yes	No	No	No	No	4. Sampling methodology inadequate	Yes - milk was recalled and dairy closed for deep clean	Jensen et al. 2006	Google scholar	Grey	4	Jensen C, Ethelberg S, Gervelmeyer A, Nielsen E M, Olsen K EP, Mølbak K. First general outbreak of Verocytotoxin-producing Escherichia coli O157 in Denmark. Euro Surveill. 2006;11(2):pii=597	https://www.eurosurveillance.org/content/10.2807/esw.08.20.02465-en	Ihekweazu, C., Carroll, K., Adak, B., Smith, G., Pritchard, G.C., Gillespie, I.A., Verlander, N.Q., Harvey-Vince, L., Reacher, M., Edeghere, O. and Sultan, B., 2012. Large outbreak of verocytotoxin-producing Escherichia coli O157 infection in visitors to a petting farm in South East England, 2009. Epidemiology & Infection, 140(8), pp.1400-1413.
2003	2003-01-01	2003-02-01	US	Minnesota	Alfalfa sprouts	Sprouts	7	2	5 to 15	E. coli O157:H7	E. coli O157	Restaurant	Yes	Yes	Yes	Yes	Yes	Yes	No	No	No	No	5. Isolation failed due to food vehicle attributes	Not specified	Ferguson et al. 2005	Reference search	Peer	5	Ferguson, D.D., Scheftel, J., Cronquist, A., Smith, K., Woo-Ming, A., Anderson, E., Knutsen, J., De, A.K. and Gershman, K., 2005. Temporally distinct Escherichia coli O157 outbreaks associated with alfalfa sprouts linked to a common seed source–Colorado and Minnesota, 2003. Epidemiology & Infection, 133(3), pp.439-447.	http://outbreakdatabase.com/details/2003-outbreak-of-e.-coli-o157-linked-to-consumption-of-alfalfa-sprouts-at-a-minnesota-restaurant/?organism=E.+coli+O157%3AH7&year=2003&state=5&country=US		25
2003	2003-06-01	2003-06-01	US	Minnesota	Vacuum-packed blade-tenderized frozen steaks	Beef	6	3	5 to 15	E. coli O157:H7	E. coli O157	Community	Yes	Yes	Yes	No	Yes	Yes	Yes	No	Yes	No	n/a - outbreak strain isolated	n/a - outbreak strain isolated	Laine et al. 2005	Reference search	Peer	4	Laine, E.S., Scheftel, J.M., Boxrud, D.J., Vought, K.J., Danila, R.N., Elfering, K.M. and Smith, K.E., 2005. Outbreak of Escherichia coli O157: H7 infections associated with nonintact blade-tenderized frozen steaks sold by door-to-door vendors. Journal of Food Protection, 68(6), pp.1198-1202.
2003	2003-09-01	2003-09-01	US	California	Pre-packed salad	Salads/ Leafy greens	51	11	51 to 100	E. coli O157:H7	E. coli O157	Community	Yes	Yes	No	No	Yes	No	No	No	No	No	1. No food or environmental samples available for testing	Not specified	Outbreak database	Online database	Grey	3	http://outbreakdatabase.com/details/pat-oscars-restaurants-gold-coast-produce-packaged-salad-mixes-2003/?organism=E.+coli+O157%3AH7&year=2003&country=US
2003	2003-08-01	2003-08-01	US	Missouri	Pico de Gallo (salsa)	Vegetables	6	3	5 to 15	E. coli O157:H7	E. coli O157	Restaurant	Yes	No	Yes	No	No	Yes	Yes	No	Yes	No	n/a - outbreak strain isolated	n/a - outbreak strain isolated	Outbreak database	Online database	Grey	2	http://outbreakdatabase.com/details/habaneros-restaurant-pico-de-gallo-2003/?organism=E.+coli+O157%3AH7&year=2003&country=US
2003	2003-07-01	2003-07-01	US	Colorado	Alfalfa Sprouts	Sprouts	13	1	5 to 15	E. coli O157:NM	E. coli O157	Community	Yes	No	Yes	Yes	Yes	Yes	No	No	No	No	2. Implicated batch not available for testing (alternative batch tested)	Not specified	Ferguson et al. 2005	Reference search	Peer	4	Ferguson, D.D., Scheftel, J., Cronquist, A., Smith, K., Woo-Ming, A., Anderson, E., Knutsen, J., De, A.K. and Gershman, K., 2005. Temporally distinct Escherichia coli O157 outbreaks associated with alfalfa sprouts linked to a common seed source–Colorado and Minnesota, 2003. Epidemiology & Infection, 133(3), pp.439-447.	http://outbreakdatabase.com/details/2003-outbreak-of-e.-coli-o157nm-associated-with-alfalfa-sprouts/?year=2003&state=10&country=US
2004	2004-05-01	2004-05-01	US	Washington	Queso fresco (cheese)	Unpasteurised dairy products	3	2	<5	E. coli O157:H7	E. coli O157	Restaurant	Yes	No	No	No	No	No	No	No	No	No	1. No food or environmental samples available for testing	Not specified	Outbreak database	Online database	Grey	1	http://outbreakdatabase.com/details/washington-state-restaurant-unpasteurized-raw-milk-cheese-2004/?organism=E.+coli+O157%3AH7&year=2004&country=US
2004	2004-07-01	2004-07-01	US	Multistate (2) - Wisconsin and Minnesota	Ground beef	Beef	5	n/s	5 to 15	E. coli O157:H7	E. coli O157	Community	Yes	No	No	No	No	No	No	No	No	No	1. No food or environmental samples available for testing	Not specified	Outbreak database	Online database	Grey	1	http://outbreakdatabase.com/details/carneco-foods-and-sams-club-ground-beef-2004/?organism=E.+coli+O157%3AH7&year=2004&country=US
2004	2004-09-01	2004-09-01	US	New York	Apple cider	Beverages	212	14	>100	E. coli O111	Non-O157 STEC	Farm	Yes	No	No	No	No	No	No	No	No	No. Cryptosporidium found	1. No food or environmental samples available for testing	Not specified	Outbreak database	Online database	Grey	1	http://outbreakdatabase.com/details/new-york-state-apple-cider-2004-non-o157-stec/?organism=Non-O157+STEC&year=2004&country=US
2004	2004-07-01	2004-07-01	US	Minnesota	Ground beef in Spaghetti dinner	Beef	70	1	51 to 100	E. coli O157:H7	E. coli O157	Catered event	Yes	No	Yes	No	Yes	Yes	Yes	No	Yes	No	n/a - outbreak strain isolated	n/a - outbreak strain isolated	Outbreak database	Online database	Grey	4	http://outbreakdatabase.com/details/charity-bike-race-church-dinner-spaghetti-sauce-with-ground-beef-2004/?organism=E.+coli+O157%3AH7&year=2004&country=US
2004	2004-09-01	2004-09-01	Canada	Calgary, Alberta	Beef Donair	Beef	43	8	16 to 50	E. coli O157	E. coli O157	Restaurant	Yes	Yes	No	No	Yes	No	No	No	No	No	1. No food or environmental samples available for testing	No	Currie et al, 2007	Reference search	Peer	3	Currie, A., MacDonald, J., Ellis, A., Siushansian, J., Chui, L., Charlebois, M., Peermohamed, M., Everett, D., Fehr, M., Ng, L.K. and INVESTIGATION TEAM, 2007. Outbreak of Escherichia coli O157: H7 infections associated with consumption of beef donair. Journal of food protection, 70(6), pp.1483-1488	http://outbreakdatabase.com/details/calgary-local-restaurant-chain-beef-donair-2004/?organism=E.+coli+O157%3AH7&year=2004&country=international
2004	2004-07-01	2004-07-01	Canada	Sudbury, Ontario	Hamburger	Beef	27	n/s	16 to 50	E. coli O157:H7	E. coli O157	Camp	Yes	Yes	Yes	No	Yes	Yes	Yes	No	Yes	No	n/a - outbreak strain isolated	n/a - outbreak strain isolated	CCDR Nov 2004	Reference search	Grey	4	Sutcliffe, P., Picard, L., Fortin, B., Malaviarachchi, D., Hohenadel, J. and O'Donnell, B., 2004. Escherichia coli O157: H7 outbreak at a summer hockey camp, Sudbury, 2004. Canada Communicable Disease Report, 30(22), pp.189-194.
2004	2004-05-01	2004-06-01	France	Vosges	Fresh un-pasteurised goats’ cheese	Unpasteurised dairy products	3	2	<5	E. coli O157:H7	E. coli O157	Household	Yes	No	Yes	Yes	No	Yes	No	Yes	Yes	Yes, two different strains of E. coli O157 were isolated from faeces of 1 of the 14 cows and one of the 14 goats.	n/a - outbreak strain isolated	n/a - outbreak strain isolated	Espie et al. 2006b	Peer reviewed lit search	Peer	3	Espie, E., Vaillant, V., Mariani-Kurkdjian, P., Grimont, F., Martin-Schaller, R., De Valk, H. and Vernozy-Rozand, C., 2006. Escherichia coli O157 outbreak associated with fresh unpasteurized goats' cheese. Epidemiology and infection, 134(01), pp.143-146.
2004	2004-01-01	2004-01-01	Italy	Veneto	Pork meat salami	Other meat	2	n/s	<5	E. coli O157	E. coli O157	Household	Yes	No	Yes	No	Yes	Yes	Yes	No	Yes	No	n/a - outbreak strain isolated	n/a - outbreak strain isolated	Conedera et al. 2007	Peer reviewed lit search	Peer	3	Conedera, G., Mattiazzi, E., Russo, F., Chiesa, E., Scorzato, I., Grandesso, S., Bessegato, A., Fioravanti, A. and Caprioli, A., 2007. A family outbreak of Escherichia coli O157 haemorrhagic colitis caused by pork meat salami. Epidemiology & Infection, 135(2), pp.311-314.
2004	2004-02-01	2004-02-01	Japan and US	Japan & US (California)	Ground beef	Beef	6	4	5 to 15	E. coli O157:H7	E. coli O157	Residential institution	Yes	No	Yes	No	Yes	Yes	Yes	No	Yes	No	n/a - outbreak strain isolated	n/a - outbreak strain isolated	Outbreak database	Online database	Grey	3	http://outbreakdatabase.com/details/military-installation-ground-beef-2004/?organism=E.+coli+O157%3AH7&year=2004&country=international
2004	2004-08-01	2004-08-01	US	Illinois	Sirloin steaks, bladed steaks and ground beef	Beef	4	n/s	<5	E. coli O157:H7	E. coli O157	Restaurant	Yes	No	No	No	Yes	No	No	No	No	No	1. No food or environmental samples available for testing	Not specified	Outbreak database	Online database	Grey	2	http://outbreakdatabase.com/details/quantum-foods-and-applebees-neighborhood-grill-and-bar-beef-2004/?organism=E.+coli+O157%3AH7&year=2004&country=US
2004	2004-08-01	2004-08-01	US	Illinois	Ground beef	Beef	6	2	5 to 15	E. coli O157:H7	E. coli O157	Community	Yes	No	No	No	Yes	No	No	No	No	No	1. No food or environmental samples available for testing	Not specified	Outbreak database	Online database	Grey	2	http://outbreakdatabase.com/details/b-g-foods-ground-beef-2004/?organism=E.+coli+O157%3AH7&year=2004&country=US
2005	2005-08-01	2005-08-01	US	Ohio	Fruit salad	Fruit and fruit juices	17	5	16 to 50	E. coli O157	E. coli O157	Catered event	Yes	No	No	No	No	No	No	No	No	No	1. No food or environmental samples available for testing	Not specified	Outbreak database	Online database	Grey	1	http://outbreakdatabase.com/details/multiple-events-served-by-one-caterer-2005/?organism=E.+coli+O157%3AH7&year=2005&country=US
2005	2005-09-01	2005-10-01	US	Multistate (2) - Oregon & Washington	Fresh parsley	Herbs	70	5	51 to 100	E. coli O157:H7	E. coli O157	Restaurant	Yes	Yes	No	No	No	No	No	No	No	No	1. No food or environmental samples available for testing	Not specified	Outbreak database	Online database	Grey	2	http://outbreakdatabase.com/details/the-boat-shed-restaurant-fresh-parsley-2005/?organism=E.+coli+O157%3AH7&year=2005&country=US	http://outbreakdatabase.com/details/the-olive-garden-restaurant-fresh-parsley-2005/?organism=E.+coli+O157%3AH7&year=2005&country=US	http://outbreakdatabase.com/details/mcgraths-fish-house-restaurant-fresh-parsley-2005/?organism=E.+coli+O157%3AH7&year=2005&country=US
2005	2005-09-01	2005-09-01	US	Minnesota, Oregon	Bagged lettuce	Salads/ Leafy greens	32	12	16 to 50	E. coli O157:H7	E. coli O157	Community	Yes	Yes	Yes	No	No	Yes	Yes	No	Yes	No	n/a - outbreak strain isolated	n/a - outbreak strain isolated	Outbreak database	Online database	Grey	3	http://outbreakdatabase.com/details/dole-food-company-triple-washed-ready-to-eat-lettuce-2005/?organism=E.+coli+O157%3AH7&year=2005&country=US
2005	2005-09-01	2005-09-01	Wales	South Wales	Cooked meats	Other meat	157	31	>100	E. coli O157	E. coli O157	School/ nursery	Yes	Yes	Yes	Yes	No	Yes	Yes	Yes	Yes	Yes, additional strain of O157 found on one of the cooked meat samples.	n/a - outbreak strain isolated	n/a - outbreak strain isolated	Salmon et al. 2005	Eurosurveillance	Grey	4	Salmon R, Outbreak control team Collective. Outbreak of verotoxin producing E.coli O157 infections involving over forty schools in south Wales, September 2005. Euro Surveill. 2005;10(40):pii=2804. Accessed 29th November 2017. https://doi.org/10.2807/esw.10.40.02804-en	Pennington, H., 2009. The public inquiry into the September 2005 outbreak of E. coli O157 in South Wales. Assessment, (43).	https://www.eurosurveillance.org/content/10.2807/esw.10.40.02804-en
2005	2005-11-01	2005-12-01	US	Washington	Raw milk	Unpasteurised dairy products	18	5	16 to 50	E. coli O157:H7	E. coli O157	Farm	Yes	Yes	Yes	Yes	No	Yes	Yes	Yes	Yes	Yes, other strains of E. coli O157 were identified in environmental samples	n/a - outbreak strain isolated	n/a - outbreak strain isolated	Denny et al. 2008	Reference search	Peer	4	Denny, J., Bhat, M. and Eckmann, K., 2008. Outbreak of Escherichia coli O157: H7 associated with raw milk consumption in the Pacific Northwest. Foodborne pathogens and disease, 5(3), pp.321-328.	Centers for Disease Control and Prevention (CDC, 2007. Escherichia coli O157: H7 infection associated with drinking raw milk--Washington and Oregon, November-December 2005. MMWR. Morbidity and mortality weekly report, 56(8), p.165
2005	2005-07-01	2005-09-01	Sweden	West Coast	Lettuce	Salads/ Leafy greens	135	n/s	>100	E. coli O157	E. coli O157	Community	Yes	Yes	Yes	Yes	Yes	Yes	No	Yes	Yes	Yes stx genes found in irrigation water on implicated farm and other strains of O157 from farm faecal samples from cows	n/a - outbreak strain isolated	n/a - outbreak strain isolated	Soderstrom et al. 2008	Google scholar	Peer	5	Söderström A, Osterberg P, Lindqvist A, Jönsson B, Lindberg A, Blide Ulander S, Welinder-Olsson C, Löfdahl S, Kaijser B, De Jong B, Kühlmann-Berenzon S, Boqvist S, Eriksson E, Szanto E, Andersson S, Allestam G, Hedenström I, Ledet Muller L, Andersson Y. A large Escherichia coli O157 outbreak in Sweden associated with locally produced lettuce. Foodborne Pathog Dis. 2008 Jun;5(3):339-49.
2005	2005-09-01	2005-10-01	The Netherlands		Steak tartare	Beef	32	7	16 to 50	E. coli O157:H7	E. coli O157		Yes	Yes	Yes	No	Yes	Yes	No	No	No	No	2. Implicated batch not available for testing (alternative batch tested)	Not specified	Doorduyn et al 2006	Reference search	Grey	4	6. Doorduyn, Y., De Jager, C.M., Zwaluw, W.K., Friesema, I.H.M., Heuvelink, A.E., De Boer, E., Wannet, W.J.B. and van Duynhoven, Y.T.H.P., 2006. Shiga toxin-producing Escherichia coli (STEC) O157 outbreak, The Netherlands, September-October 2005.
2005	2005-10-01	2005-10-01	US	New York	Hamburger patties	Beef	3	0	<5	E. coli O157:H7	E. coli O157	Community	Yes	No	Yes	No	No	Yes	Yes	No	Yes	No	n/a - outbreak strain isolated	n/a - outbreak strain isolated	Outbreak database	Online database	Grey	2	http://outbreakdatabase.com/details/philly-gourmet-meat-company-hamburger-patties-2005/?organism=E.+coli+O157%3AH7&year=2005&country=US
2005	2005-10-01	2005-10-01	France	South West France	Beef burgers	Beef	69	n/s	51 to 100	E. coli O157:H7	E. coli O157	Community	Yes	No	Yes	Yes	Yes	Yes	Yes	Yes	Yes	No	n/a - outbreak strain isolated	n/a - outbreak strain isolated	King et al. 2009	Google scholar	Peer	4	King, L.A., Mailles, A., Mariani-Kurkdjian, P., Vernozy-Rozand, C., Montet, M.P., Grimont, F., Pihier, N., Devalk, H., Perret, F., Bingen, E. and Espié, E., 2009. Community-wide outbreak of Escherichia coli O157: H7 associated with consumption of frozen beef burgers. Epidemiology & Infection, 137(6), pp.889-896.	Valliant, V., 2005. Outbreak of E. coli 0157: H7 infections associated with a brand of beefburgers in France. Eurosurveillance, 10(11), pp.2-4.	https://www.eurosurveillance.org/content/10.2807/esw.10.44.02825-en
2005	2005-07-01	2005-07-01	US		Ground beef	Beef	63	n/s	51 to 100	E. coli O157:H7	E. coli O157	Community	Yes	No	Yes	No	Yes	Yes	Yes	No	Yes	No	n/a - outbreak strain isolated	n/a - outbreak strain isolated	Outbreak database	Online database	Grey	3	http://outbreakdatabase.com/details/ground-beef-2005/?organism=E.+coli+O157%3AH7&year=2005&country=US
2006	2006-07-01	2006-07-01	US	Utah	Iceberg lettuce	Salads/ Leafy greens	73	3	51 to 100	E.coli O121:H19	Non-O157 STEC	Catered event	Yes	No	No	No	No	No	No	No	No	No	1. No food or environmental samples available for testing	Not specified	Outbreak database	Online database	Grey	1	http://outbreakdatabase.com/details/utah-wendys-restaurant-lettuce-2006/?organism=Non-O157+STEC&year=2006
2006	2006-09-01	2006-09-01	US	California	Raw milk and cream	Unpasteurised dairy products	6	3	5 to 15	E. coli O157:H7	E. coli O157	Farm	Yes	Yes	Yes	Yes	No	Yes	No	No	No	Yes - E. coli O157:H7 differing to the outbreak strain was isolated from cattle samples	2. Implicated batch not available for testing (alternative batch tested)	Yes	Harvey et al. 2016	Peer reviewed lit search	Peer	4	Harvey, R.R., Zakhour, C.M. and Gould, L.H., 2016. Foodborne Disease Outbreaks Associated with Organic Foods in the United States. Journal of food protection, 79(11), pp.1953-1958.	Centers for Disease Control and Prevention (CDC, 2008. Escherichia coli 0157:H7 Infections in Children Associated with Raw Milk and Raw Colostrum From Cows --- California, 2006. MMWR. Morbidity and mortality weekly report, 57(23), p.625-628
2006	2006-09-01	2006-09-01	US & Canada	Multistate (26)	Pre-packed baby spinach	Salads/ Leafy greens	225	116	>100	E. coli O157:H7	E. coli O157	Community	Yes	Yes	Yes	Yes	Yes	Yes	Yes	Yes	Yes	Yes, 17 environmental strains gave O157 cultures differing for the outbreak strain.	n/a - outbreak strain isolated	n/a - outbreak strain isolated	Jay et al. 2007	Reference search	Peer	5	Jay, M.T., Cooley, M., Carychao, D., Wiscomb, G.W., Sweitzer, R.A., Crawford-Miksza, L., Farrar, J.A., Lau, D.K., O’Connell, J., Millington, A. and Asmundson, R.V., 2007. Escherichia coli O157: H7 in feral swine near spinach fields and cattle, central California coast. Emerging infectious diseases, 13(12), p.1908.	Grant, J., Wendelboe, A.M., Wendel, A., Jepson, B., Torres, P., Smelser, C. and Rolfs, R.T., 2008. Spinach-associated Escherichia coli O157: H7 outbreak, Utah and New Mexico, 2006. Emerging infectious diseases, 14(10), p.1633.	1. Sharapov, U.M., Wendel, A.M., … (2016) Multistate outbreak of escherichia coli O157:H7 infections associated with consumption of fresh spinach: united states, 2006. Journal of food protection, 79, 2024-2030.	24
2006	2006-02-01	2006-04-01	Norway		Cured mutton sausages	Other meat	17	n/s	16 to 50	E. coli O103:H25	Non-O157 STEC	Community	Yes	Yes	Yes	No	Yes	Yes	Yes	No	Yes	No	n/a - outbreak strain isolated	n/a - outbreak strain isolated	Schimmer et al. 2008	Peer reviewed lit search	Peer	4	Schimmer, B., Nygard, K., Eriksen, H.M., Lassen, J., Lindstedt, B.A., Brandal, L.T., Kapperud, G. and Aavitsland, P., 2008. Outbreak of haemolytic uraemic syndrome in Norway caused by stx 2-positive Escherichia coli O103: H25 traced to cured mutton sausages. BMC Infectious Diseases, 8(1), p.41
2006	2006-11-01	2006-12-01	US	Multistate (5) and Ontario, Canada	Lettuce (via national fast food chain)	Salads/ Leafy greens	77	51	51 to 100	E. coli O157:H7	E. coli O157	Restaurant	Yes	Yes	Yes	No	Yes	Yes	No	No	No	Yes, different strain of O157 was isolated from a sample of green onions.	3. Inconclusive epidemiological/ trace-back investigation therefore sampling potentially not directed to correct food item/premises	Not specified	CDC 2006	Reference search	Peer	4	Sodha, S.V., Lynch, M., Wannemuehler, K., Leeper, M., Malavet, M., Schaffzin, J., Chen, T., Langer, A., Glenshaw, M., Hoefer, D. and Dumas, N., 2011. Multistate outbreak of Escherichia coli O157: H7 infections associated with a national fast-food chain, 2006: a study incorporating epidemiological and food source traceback results. Epidemiology & Infection, 139(2), pp.309-316.	Centers for Disease Control and Prevention, 2006. Multistate Outbreak of E. coli O157 Infections Linked to Taco Bell (final update). Accessed 28th November 2017.		15
2006	2006-09-01	2006-09-01	US	Washington	Raw goat and cows' milk	Unpasteurised dairy products	2	1	<5	E. coli O157:H7	E. coli O157	Farm	Yes	No	Yes	No	No	Yes	No	No	No	Yes, close genetic match found in goats milk	7. Unknown - not enough information to specify	Not specified	Outbreak database	Online database	Grey	2	http://outbreakdatabase.com/details/grace-harbor-farm-milk-2006/?organism=E.+coli+O157%3AH7&year=2006
2006	2006-08-01	2006-09-01	Japan	Niigata City	Food eaten at restaurant A	Single causative food item/ ingredient could not be identified	16	n/s	16 to 50	E. coli O26	Non-O157 STEC	Restaurant	Yes	No	Yes	Yes	No	Yes	No	Yes	Yes	No	n/a - outbreak strain isolated	n/a - outbreak strain isolated	Mayajima et al. 2007	Google scholar	Peer	3	Miyajima, Y., Takahashi, M., Eguchi, H., Honma, M., Tanahashi, S., Matui, Y., Kobayashi, G., Tanaka, M., Higuchi, T. and Takeuchi, Y., 2007. Outbreak of Enterohemorrhagic Escherichia coli O26 in Niigata City, Japan. Japanese journal of infectious diseases, 60(4), p.238.
2006	2006-05-01	2006-06-01	Canada	Edmonton, Alberta	Beef Donair	Beef	12	n/s	5 to 15	E. coli O157:H7	E. coli O157	Community	Yes	No	Yes	Yes	Yes	Yes	No	No	No	No	2. Implicated batch not available for testing (alternative batch tested)	Yes, recall undertaken	Honish et al. 2007	Reference search	Grey	4	Honish, L., Zazulak, I., Mahabeer, R., Krywiak, K., Leyland, R., Hislop, N. and Chui, L., 2007. Outbreak of Escherichia coli O157: H7 gastroenteritis associated with consumption of beef donairs, Edmonton, Alberta, May-June 2006. Canada communicable disease report= Releve des maladies transmissibles au Canada, 33(2), p.14.
2006	2006-07-01	2006-07-01	US	Minnesota	Ground beef	Beef	17	9	16 to 50	E. coli O157:H7	E. coli O157	Catered event	Yes	No	Yes	No	Yes	Yes	Yes	No	Yes	No	n/a - outbreak strain isolated	n/a - outbreak strain isolated	Outbreak database	Online database	Grey	3	http://outbreakdatabase.com/details/nebraska-beefinterstate-meattabakas-supervalu-ground-beef-served-at-the-salem-lutheran-church-funeral-luncheon-2006/?organism=E.+coli+O157%3AH7&year=2006
2007	2007-03-01	2007-03-01	US	Pennsylvania	Ground beef	Beef	8	6	5 to 15	E. coli O157:H7	E. coli O157	Community	Yes	No	No	No	No	No	No	No	No	No	1. No food or environmental samples available for testing	Not specified	Outbreak database	Online database	Grey	1	http://outbreakdatabase.com/details/hoss-family-steak-and-sea-house-restaurants-beef-2007/?organism=E.+coli+O157%3AH7&year=2007
2007	2007-03-01	2007-03-01	US	Hawaii	Mesclun lettuce mix	Salads/ Leafy greens	8	5	5 to 15	E. coli O157:H7	E. coli O157	Community	Yes	No	No	No	No	No	No	No	No	No	1. No food or environmental samples available for testing	Not specified	Outbreak database	Online database	Grey	1	http://outbreakdatabase.com/details/kauai-hawaii-restaurants-mesclun-lettuce-mix-from-an-unnamed-local-lettuce-farm-2007/?organism=E.+coli+O157%3AH7&year=2007
2007	2007-06-01	2007-06-01	US	Alabama	Shredded lettuce	Salads/ Leafy greens	26	11	16 to 50	E. coli O157:H7	E. coli O157	Restaurant	Yes	No	No	No	No	No	No	No	No	No	1. No food or environmental samples available for testing	Not specified	Outbreak database	Online database	Grey	1	http://outbreakdatabase.com/details/little-rosies-mexican-taqueria-lettuce-2007/?organism=E.+coli+O157%3AH7&year=2007
2007	2007-08-01	2007-08-01	US	Oregon, Alaska	Ground beef	Beef	12	2	5 to 15	E. coli O157:H7	E. coli O157	Community	Yes	No	No	No	No	No	No	No	No	No	1. No food or environmental samples available for testing	Not specified	Outbreak database	Online database	Grey	1	http://outbreakdatabase.com/details/interstate-meat-distributors-ground-beef-2007/?organism=E.+coli+O157%3AH7&year=2007
2007	2007-08-01	2007-08-01	US	Minnesota	Ground beef	Beef	47	6	16 to 50	E. coli O157:H7	E. coli O157	Community	Yes	No	No	No	No	No	No	No	No	No	1. No food or environmental samples available for testing	Not specified	Outbreak database	Online database	Grey	1	http://outbreakdatabase.com/details/cargill-ground-beef-sold-at-sams-club-stores-2007/?organism=E.+coli+O157%3AH7&year=2007
2007	2007-12-01	2008-01-01	US	Multistate (2) - Wisconsin & California	Ground beef	Beef	6	1	5 to 15	E. coli O157:H7	E. coli O157	Restaurant	Yes	No	No	No	No	No	No	No	No	No	1. No food or environmental samples available for testing	Not specified	Outbreak database	Online database	Grey	1	http://outbreakdatabase.com/details/2008-rochester-meat-company-and-tony-roma-restaurants-ground-beef/?organism=E.+coli+O157%3AH7&year=2007&country=US
2007			UK	Scotland	Cooked meat	Other meat	33	10	16 to 50	E. coli O157	E. coli O157	Community	Yes	No	No	No	No	No	No	No	No	No	1. No food or environmental samples available for testing	Not specified	HPS Weekly Report	ObSurv	Grey	1	Smith-Palmer, A. and Cowden, J., 2009. Gastro-intestinal and foodborne infections (General outbreaks of infectious intestinal disease reported to HPS during 2007). HPS Weekly Report, 43 (2009/03), pp.36-40.
2007			UK	Scotland	Salad leaves	Salads/ Leafy greens	5	5	5 to 15	E. coli O157	E. coli O157	Restaurant	Yes	No	No	No	No	No	No	No	No	No	1. No food or environmental samples available for testing	Not specified	HPS Weekly Report	ObSurv	Grey	1	Smith-Palmer, A. and Cowden, J., 2009. Gastro-intestinal and foodborne infections (General outbreaks of infectious intestinal disease reported to HPS during 2007). HPS Weekly Report, 43 (2009/03), pp.36-40.
2007	2007-07-01	2007-08-01	UK	Scotland	Beef topside	Beef	10	n/s	5 to 15	E. coli O157:H7 PT2	E. coli O157	Community	Yes	Yes	No	Yes	No	Yes	No	No	No	No	1. No food or environmental samples available for testing	Not specified	McCartney et al. 2010	Peer reviewed lit search	Peer	2	McCartney, G., Cowden, J., Murray, S. and Ahmed, S., 2010. The use of a new virtual cohort study design to investigate an outbreak of E. coli O157 linked to a supermarket delicatessen. Epidemiology & Infection, 138(10), pp.1439-1442.	Stirling A, et al. An outbreak of Escherichia coli O157 phage type 2 infection in Paisley, Scotland. Eurosurveillance 2007; 12: 3253.
2007	2007-07-01	2007-07-01	US	New York, Ohio, Pennsylvania, Virginia, South Dakota	Frozen pepparoni pizza	Single causative food item/ ingredient could not be identified	27	11	16 to 50	E. coli O157:H7	E. coli O157	Restaurant	Yes	Yes	No	No	No	No	No	No	No	No	1. No food or environmental samples available for testing	Not specified	Outbreak database	Online database	Grey	2	http://outbreakdatabase.com/details/totinos-or-jenos-pizza-2007/?organism=E.+coli+O157%3AH7&year=2007
2007			UK	Scotland	Salad	Salads/ Leafy greens	9	7	5 to 15	E. coli O157	E. coli O157	Hotel	Yes	Yes	No	No	No	No	No	No	No	No	1. No food or environmental samples available for testing	Not specified	HPS Weekly Report	ObSurv	Grey	2	Smith-Palmer, A. and Cowden, J., 2009. Gastro-intestinal and foodborne infections (General outbreaks of infectious intestinal disease reported to HPS during 2007). HPS Weekly Report, 43 (2009/03), pp.36-40.
2007	2007-02-01	2007-04-01	Denmark & Faeroe Islands		Fermented beef sausage	Beef	20	0	16 to 50	E. coli O26:H11	Non-O157 STEC	Community	Yes	Yes	Yes	No	No	Yes	Yes	No	Yes	Yes, stx negative E. coli and other pathogens were also isolated	n/a - outbreak strain isolated	n/a - outbreak strain isolated	Ethelberg et al. 2009	Google scholar	Peer	3	Ethelberg, S., Smith, B., Torpdahl, M., Lisby, M., Boel, J., Jensen, T., Nielsen, E.M. and Mølbak, K., 2009. Outbreak of non-O157 Shiga toxin-producing Escherichia coli infection from consumption of beef sausage. Clinical Infectious Diseases, 48(8), pp.e78-e81.	Ethelberg S, et al. An outbreak of Verocytotoxin producing Escherichia coli O26:H11 caused by beef sausage, Denmark 2007. Eurosurveillance 2007; 12(22) : pii=3208
2007	2007-07-01	2007-07-01	US	Multistate (8)	Ground beef patties	Beef	40	21	16 to 50	E. coli O157:H7	E. coli O157	Community	Yes	Yes	Yes	No	No	Yes	Yes	No	Yes	No	n/a - outbreak strain isolated	n/a - outbreak strain isolated	Outbreak database	Online database	Grey	3	http://outbreakdatabase.com/details/topps-ground-beef-patties-2007/?organism=E.+coli+O157%3AH7&year=2007
2007	2007-07-01	2007-07-01	UK	England & Wales	Lemon and coriander chicken wraps	RTE prepared dishes and snacks	12	n/s	5 to 15	E. coli O157	E. coli O157	Community	Yes	Yes	Yes	Yes	No	Yes	No	No	No	No	5. Isolation failed due to food vehicle attributes	Not specified	Whittaker et al. 2009	Reference search	Peer	4	Whittaker, P.J., Sopwith, W., Quigley, C., Gillespie, I., Willshaw, G.A., Lycett, C., Surman-Lee, S., Baxter, D., Adak, G.K. and Syed, Q., 2009. A national outbreak of verotoxin-producing Escherichia coli O157 associated with consumption of lemon-and-coriander chicken wraps from a supermarket chain. Epidemiology & Infection, 137(3), pp.375-382
2007	2007-10-01	2007-10-01	Belgium		Ice cream	Pasteurised dairy products	13	n/s	5 to 15	E. coli O145 and O26	Non-O157 STEC	Farm	Yes	Yes	Yes	Yes	No	Yes	Yes	Yes	Yes	No	n/a - outbreak strain isolated	n/a - outbreak strain isolated	De Schrijver et al. 2007	Eurosurveillance	Grey	4	De Schrijver K, Buvens G, Possé B, Van den Branden D, Oosterlynck O, De Zutter L, Eilers K, Piérard D, Dierick K, Van Damme-Lombaerts R, Lauwers C, Jacobs R. Outbreak of verocytotoxin-producing E. coli O145 and O26 infections associated with the consumption of ice cream produced at a farm, Belgium, 2007. Euro Surveill. 2008;13(7):pii=8041.	https://www.eurosurveillance.org/content/10.2807/ese.13.07.08041-en
2007	2007-09-01	2007-10-01	Netherlands and Iceland		Pre-packaged lettuce	Salads/ Leafy greens	50	n/s	16 to 50	E. coli O157:H-, PT8	E. coli O157	Community	Yes	Yes	Yes	Yes	Yes	Yes	No	No	No	No	3. Inconclusive epidemiological/ trace-back investigation therefore sampling potentially not directed to correct food item/premises	Not specified	Sigmundsdottir et al. 2007	Eurosurveillance	Grey	5	Friesema, I., Sigmundsdottir, G., Van Der Zwaluw, K., Heuvelink, A., Schimmer, B., De Jager, C., Rump, B., Briem, H., Hardardottir, H., Atladottir, A. and Gudmundsdottir, E., 2008. An international outbreak of Shiga toxin-producing Escherichia coli O157 i	Sigmundsdottir G, Atladottir A, Hardardottir H, Gudmundsdottir E, Geirsdottir M, Briem H. STEC O157 outbreak in Iceland, September-October 2007. Euro Surveill. 2007;12(44):pii=3298.	https://www.eurosurveillance.org/content/10.2807/ese.13.50.19065-en	23
2007	2007-04-01	2007-04-01	US	Multistate (4) - California, Arizona, Utah, Idaho	Ground beef	Beef	21	5	16 to 50	E. coli O157:H7	E. coli O157	Community	Yes	No	Yes	No	No	Yes	Yes	No	Yes	No	n/a - outbreak strain isolated	n/a - outbreak strain isolated	Outbreak database	Online database	Grey	2	http://outbreakdatabase.com/details/united-food-group-ground-beef-2007/?organism=E.+coli+O157%3AH7&year=2007
2007	2007-05-01	2007-05-01	US	California	Beef, tri-tip, bladed	Beef	124	8	>100	E. coli O157:H7	E. coli O157	Community	Yes	No	Yes	No	No	Yes	Yes	No	Yes	No	n/a - outbreak strain isolated	n/a - outbreak strain isolated	Outbreak database	Online database	Grey	2	http://outbreakdatabase.com/details/the-grill-at-the-meat-market-tri-tip-steak-2007/?organism=E.+coli+O157%3AH7&year=2007	http://outbreakdatabase.com/details/the-grill-at-the-meat-market-tri-tip-steak-2007/?organism=E.+coli+O157%3AH7&year=2007
2007	2007-10-01	2007-10-01	US	Missouri	Fermented deer sausage	Other meat	5	n/s	5 to 15	E. coli O157:H7	E. coli O157	Community	Yes	No	Yes	Yes	No	Yes	Yes	No	Yes	No	n/a - outbreak strain isolated	n/a - outbreak strain isolated	Ahn et al. 2009	Reference search	Peer	3	Ahn, C.K., Russo, A.J., Howell, K.R., Holt, N.J., Sellenriek, P.L., Rothbaum, R.J., Beck, A.M., Luebbering, L.J. and Tarr, P.I., 2009. Deer sausage: a newly identified vehicle of transmission of Escherichia coli O157: H7. The Journal of pediatrics, 155(4), pp.587-589.
2007	2007-03-01	2007-03-01	US	Minnesota	Ground beef	Beef	10	7	5 to 15	E. coli O157:H7	E. coli O157	Community	Yes	No	Yes	No	Yes	Yes	Yes	No	Yes	No	n/a - outbreak strain isolated	n/a - outbreak strain isolated	Outbreak database	Online database	Grey	3	http://outbreakdatabase.com/details/pm-beef-holdings-ground-beef-2007/?organism=E.+coli+O157%3AH7&year=2007
2008	2008-05-01	2008-05-01	US		Bagged lettuce	Salads/ Leafy greens	10	5	5 to 15	E. coli O157:H7	E. coli O157	Community	Yes	No	No	No	No	No	No	No	No	No	1. No food or environmental samples available for testing	Not specified	Outbreak database	Online database	Grey	1	http://outbreakdatabase.com/details/northwest-fruit-and-produce-inc.-bagged-lettuce-2008/?organism=E.+coli+O157%3AH7&year=2008
2008	2008-05-01	2008-05-01	US		Raw goats' milk	Unpasteurised dairy products	4	2	<5	E. coli O157:H7	E. coli O157	Farm	Yes	No	No	No	No	No	No	No	No	No	1. No food or environmental samples available for testing	Not specified	Outbreak database	Online database	Grey	1	http://outbreakdatabase.com/details/herb-depot-and-autumn-olive-farm-unpasteurized-raw-goat-milk-2008/?organism=E.+coli+O157%3AH7&year=2008
2008	2008-10-01	2008-10-01	US	Iowa	Unpasteurised apple cider	Beverages	5	2	5 to 15	E. coli O157:H7	E. coli O157	Other	Yes	No	No	No	No	No	No	No	No	No	1. No food or environmental samples available for testing	Not specified	Outbreak database	Online database	Grey	1	http://outbreakdatabase.com/details/iowa-fair-apple-cider-2008/?organism=E.+coli+O157%3AH7&year=2008
2008	2008-10-01	2008-10-01	US		Guacamole	RTE prepared dishes and snacks	68	4	51 to 100	E. coli O157:H7	E. coli O157	Restaurant	Yes	Yes	No	No	No	No	No	No	No	No	1. No food or environmental samples available for testing	Not specified	Outbreak database	Online database	Grey	2	http://outbreakdatabase.com/details/ixtapa-bajaras-inc.-dba-ixtapa-family-mexican-restaurant-guacamole-2008/?organism=E.+coli+O157%3AH7&year=2008
2008	2008-10-01	2008-10-01	Canada	Ontario	Onions	Vegetables	235	26	>100	E. coli O157:H7	E. coli O157	Restaurant	Yes	Yes	No	No	No	No	No	No	No	No	1. No food or environmental samples available for testing	Not specified	Outbreak database	Online database	Grey	2	http://outbreakdatabase.com/details/harveys-restaurant-ontario-onion-2008/?organism=E.+coli+O157%3AH7&year=2008
2008	2008-06-01	2008-06-01	US	Multistate (7)	Ground beef	Beef	49	20	16 to 50	E. coli O157:H7	E. coli O157	Community	Yes	Yes	Yes	No	No	Yes	Yes	No	Yes	No	n/a - outbreak strain isolated	n/a - outbreak strain isolated	CDC 2008	CDC database	Grey	3	Centers for Disease Control and Prevention, 2008. Multistate Outbreak of E. coli O157:H7 Infections Linked to Ground Beef from Kroger/Nebraska Ltd. Accessed 28th November 2017.	http://outbreakdatabase.com/details/nebraska-beef-ltd.-dorothy-lane-marketswhole-foods-market-ground-beef-july-2008/?organism=E.+coli+O157%3AH7&year=2008
2008	2008-07-01	2008-07-01	US	Connecticut	Raw milk	Unpasteurised dairy products	14	5	5 to 15	E. coli O157:NM	E. coli O157	Community	Yes	Yes	Yes	Yes	No	Yes	No	Yes	Yes	No	n/a - outbreak strain isolated	n/a - outbreak strain isolated	Guh et al. 2008	Reference search	Peer	4	Guh, A., Phan, Q., Randall, N., Purviance, K., Milardo, E., Kinney, S., Mshar, P., Kasacek, W. and Cartter, M., 2010. Outbreak of Escherichia coli O157 associated with raw milk, Connecticut, 2008. Clinical Infectious Diseases, 51(12), pp.1411-1417.
2008	2008-08-01	2008-08-01	US	Oklahoma	Multiple food items from buffet restaurant	Single causative food item/ ingredient could not be identified	341	70	>100	E. coli O111:NM	Non-O157 STEC	Restaurant	Yes	Yes	Yes	Yes	No	Yes	No	No	No	No	3. Inconclusive epidemiological/ trace-back investigation therefore sampling potentially not directed to correct food item/premises	Not specified	Bradley et al. 2012	Reference search	Peer	4	Bradley, K.K., Williams, J.M., Burnsed, L.J., Lytle, M.B., McDermott, M.D., Mody, R.K., Bhattarai, A., Mallonee, S., Piercefield, E.W., McDonald-Hamm, C.K. and Smithee, L.K., 2012. Epidemiology of a large restaurant-associated outbreak of Shiga toxin-producing Escherichia coli O111: NM. Epidemiology & Infection, 140(9), pp.1644-1654.			16
2008	2008-12-01	2009-01-01	Canada	Quebec	Raw milk cheese	Unpasteurised dairy products	16	8	16 to 50	E. coli O157:H7	E. coli O157	Community	Yes	Yes	Yes	Yes	No	Yes	No	No	No	No	6. Failed due to laboratory method limitations/low level contamination	Yes Recall of cheese undertaken based on probability calculation following case-case study	Gaulin et al. 2012	Peer reviewed lit search	Peer	4	Gaulin, C., Levac, E., Ramsay, D., Dion, R., Ismaïl, J., Gingras, S. and Lacroix, C., 2012. Escherichia coli O157: H7 outbreak linked to raw milk cheese in Quebec, Canada: use of exact probability calculation and case-case study approaches to foodborne outbreak investigation. Journal of food protection, 75(5), pp.812-818.
2008	2008-05-01	2008-08-01	US	Multistate	Beef	Beef	99	51	51 to 100	E. coli O157	E. coli O157	Community	Yes	Yes	Yes	No	Yes	Yes	Yes	No	Yes	No	n/a - outbreak strain isolated	n/a - outbreak strain isolated	CDC 2010c	Reference search	Grey	4	Centers for Disease Control and Prevention (CDC, 2010. Two multistate outbreaks of Shiga toxin--producing Escherichia coli infections linked to beef from a single slaughter facility-United States, 2008. MMWR. Morbidity and mortality weekly report, 59(18), p.557
2008	2008-12-01	2009-01-01	Netherlands		Steak tartare	Beef	20	7	16 to 50	E. coli O157: H-	E. coli O157	Community	Yes	Yes	Yes	No	Yes	Yes	No	No	No	No	3. Inconclusive epidemiological/ trace-back investigation therefore sampling potentially not directed to correct food item/premises	Not specified	Greenland et al. 2009	Google scholar	Grey	4	Greenland, K.E., De Jager, C., Heuvelink, A., Van Der Zwaluw, K., Heck, M., Notermans, D., Van Pelt, W. and Friesema, I., 2009. Nationwide outbreak of STEC O157 infection in the Netherlands, December 2008-January 2009: continuous risk of consuming raw beef products. Euro surveillance, 14(8).
2008	2008-06-01	2008-06-01	US	Georgia	Beef, top sirloin	Beef	12	10	5 to 15	E. coli O157:H7	E. coli O157	Restaurant	Yes	No	Yes	No	No	Yes	Yes	No	Yes	No	n/a - outbreak strain isolated	n/a - outbreak strain isolated	Outbreak database	Online database	Grey	2	http://outbreakdatabase.com/details/barbeque-pit-steak-and-seafood-restaurant-2008/?organism=E.+coli+O157%3AH7&year=2008
2008	2008-09-01	2008-09-01	US	California	Beef tri-tip	Beef	27	5	16 to 50	E. coli O157:H7	E. coli O157	Catered event	Yes	No	Yes	No	No	Yes	Yes	No	Yes	No	n/a - outbreak strain isolated	n/a - outbreak strain isolated	Outbreak database	Online database	Grey	2	http://outbreakdatabase.com/details/forest-ranch-fire-department-fund-raiser-beef-tri-tip-2008/?organism=E.+coli+O157%3AH7&year=2008
2009	2009-09-01	2009-09-01	US	Washington	Raw whole milk	Unpasteurised dairy products	3	0	<5	E. coli O121 (and E. coli O157 suspected result)	Non-O157 STEC	Farm	Yes	No	No	No	No	No	No	No	No	No	1. No food or environmental samples available for testing	Not specified	Outbreak database	Online database	Grey	1	http://outbreakdatabase.com/details/2009-e.-coli-o157h7-and-non-o157-e.-coli-linked-to-dungeness-valley-creamery-raw-whole-milk/?outbreak=dungeness&year=2009&country=US
2009	2009-11-01	2009-11-01	UK	England	Bakery products	Bakery products	15	2	5 to 15	E. coli O157:H7	E. coli O157	Other	Yes	No	No	No	No	No	No	No	No	No	1. No food or environmental samples available for testing	Not specified	Outbreak database	Online database	Grey	1	http://outbreakdatabase.com/details/englands-myers-bakery-2009/?organism=E.+coli+O157%3AH7&year=2009
2009			UK	Scotland	Barbequed food	Single causative food item/ ingredient could not be identified	2	n/s	<5	E. coli O157	E. coli O157	Household	Yes	No	No	No	No	No	No	No	No	No	1. No food or environmental samples available for testing	Not specified	HPS Weekly Report	ObSurv	Grey	1	Smith-Palmer, A. and Cowden, J., 2010. Gastro-intestinal and foodborne infections (General outbreaks of infectious intestinal disease reported to HPS during 2009). HPS Weekly Report, 44 (2010/49), pp.485-491.
2009	2009-03-01	2009-03-01	US	Connecticut	Chicken tenders	Other meat	60	5	51 to 100	E. coli O157:H7	E. coli O157	Other	Yes	Yes	No	No	No	No	No	No	No	No	1. No food or environmental samples available for testing	Not specified	Outbreak database	Online database	Grey	2	http://outbreakdatabase.com/details/2009-e.-coli-o157h7-at-a-connecticut-workplace-cafeteria-chicken-tenders/?organism=E.+coli+O157%3AH7&year=2009&state=36&country=US
2009	2009-05-01	2009-05-01	US	Minnesota	Potato salad	RTE prepared dishes and snacks	7	n/s	5 to 15	E. coli O157:H7	E. coli O157	Catered event	Yes	No	No	No	No	No	No	No	No	No	1. No food or environmental samples available for testing	No	Outbreak database	Online database	Grey	1	http://outbreakdatabase.com/details/2009-outbreak-of-e.-coli-o157h7-at-a-mower-county-graduation-party/?organism=E.+coli+O157%3AH7&year=2009&state=5&country=US
2009	2009-10-01	2009-10-01	US	Rhode Island	Hamburger	Beef	20	2	16 to 50	E. coli O157:H7	E. coli O157	Camp	Yes	Yes	No	No	No	No	No	No	No	No	1. No food or environmental samples available for testing	Not specified	Outbreak database	Online database	Grey	2	http://outbreakdatabase.com/details/crocettis-oakdale-packing-dba-south-shore-meats-inc.-at-camp-bournedale-ground-beef-2009/?organism=E.+coli+O157%3AH7&year=2009
2009	2009-09-01	2009-09-01	US	Multistate (3)	Romaine lettuce and Iceberg lettuce	Salads/ Leafy greens	22	3	16 to 50	E. coli O157:H7	E. coli O157	Restaurant	Yes	Yes	No	Yes	Yes	Yes	No	No	No	No	7. Unknown - not enough information to specify	No - no action taken	Outbreak database	Online database	Grey	4	http://outbreakdatabase.com/details/church-brothers-llc-cafe-rio-restaurant-chipotle-restaurant-romaine-lettuce-2009/?organism=E.+coli+O157%3AH7&year=2009
2009	2009-10-01	2009-11-01	US	Multistate (8)	Ground beef	Beef	26	19	16 to 50	E. coli O157:H7	E. coli O157	Community	Yes	Yes	Yes	No	No	Yes	Yes	No	Yes	No	n/a - outbreak strain isolated	n/a - outbreak strain isolated	CDC 2009c	CDC database	Grey	3	Centers for Disease Control and Prevention, 2009. Multistate outbreak of E. coli O157: H7 infections associated with beef from Fairbank Farms. Accessed 28th November 2017.
2009	2009-03-01	2009-07-01	US	Multistate	Cookie dough	Bakery products	77	35	51 to 100	E. coli O157:H7	E. coli O157	Community	Yes	Yes	Yes	Yes	Yes	Yes	No	No	No	Yes, non-O157 STEC (O26:H11, Stx 1) was isolated from animal droppings found on mill grounds. Three nonoutbreak STEC strains were isolated from brand A cookie dough. One retained sample tested pos for )157 but not outbreak strain	7. Unknown - not enough information to specify	Yes - recall of 3.6 million packages of brand A cookie dough and a product reformulation. The strong epidemiologic evidence implicating brand A cookie dough as the vehicle for the infections led to a voluntary nationwide recall of all brand A cookie dough.	Neil et al. 2001	Peer reviewed lit search	Peer	5	Neil, K.P., Biggerstaff, G., MacDonald, J.K., Trees, E., Medus, C., Musser, K.A., Stroika, S.G., Zink, D. and Sotir, M.J., 2011. A novel vehicle for transmission of Escherichia coli O157: H7 to humans: multistate outbreak of E. coli O157: H7 infections associated with consumption of ready-to-bake commercial prepackaged cookie dough—United States, 2009. Clinical infectious diseases, 54(4), pp.511-…	Centers for Disease Control and Prevention, 2009. Multistate outbreak of E. coli O157: H7 infections linked to eating raw refrigerated, prepackaged cookie dough. Update June, 30.
2009	2009-04-01	2009-07-01	US	Multistate (9)	Ground beef	Beef	23	12	16 to 50	E. coli O157:H7	E. coli O157	Community	Yes	No	Yes	No	No	Yes	Yes	No	Yes	No	n/a - outbreak strain isolated	n/a - outbreak strain isolated	CDC 2009b	CDC database	Grey	2	Centers for Disease Control and Prevention, 2009. Multistate outbreak of E. coli O157: H7 infections associated with beef from JBS Swift Beef Company. Accessed 28th November 2017.	http://outbreakdatabase.com/details/jbs-swift-company-ground-beef-2009/?organism=E.+coli+O157%3AH7&year=2009
2009	2009-10-01	2010-01-01	US	Multistate (16)	Bladed beef steak	Beef	21	9	16 to 50	E. coli O157	E. coli O157	Community	Yes	No	No	No	Yes	No	No	No	No	No	1. No food or environmental samples available for testing	Not specified	Outbreak database	Online database	Grey	2	http://outbreakdatabase.com/details/national-steak-and-poultry-company-beef-steak-2009/?organism=E.+coli+O157%3AH7&year=2009	https://www.cdc.gov/ecoli/2010/national-steak-poultry-1-6-10.html
2010	2010-08-01	2010-08-01	Canada		Fruit compote	Fruit and fruit juices	40	5	16 to 50	E. coli O157:H7	E. coli O157	Catered event	Yes	Yes	No	No	No	No	No	No	No	No	1. No food or environmental samples available for testing	Not specified	Outbreak database	Online database	Grey	2	http://outbreakdatabase.com/details/canada-folklorama-fruit-compote-2010/?organism=E.+coli+O157%3AH7&year=2010
2010	2010-10-01	2010-10-01	US	Maryland	Unpasteruised apple cider	Beverages	7	3	5 to 15	E. coli O157:H7	E. coli O157	Community	Yes	Yes	No	No	No	No	No	No	No	No	1. No food or environmental samples available for testing	Not specified	Outbreak database	Online database	Grey	2	http://outbreakdatabase.com/details/2010-baughers-orchard-and-farm-unpasteurized-apple-cider/?organism=E.+coli+O157%3AH7&year=2010&state=14
2010	2010-11-01	2010-11-01	US	Wisconsin	Smoked game products	Other meat	7	1	5 to 15	E. coli O145	Non-O157 STEC	Community	Yes	Yes	No	No	No	No	No	No	No	No	1. No food or environmental samples available for testing	Not specified	Outbreak database	Online database	Grey	2	http://outbreakdatabase.com/details/zillman-meat-market-ready-to-eat-custom-smoked-meat-products-made-from-game-2010/?organism=Non-O157+STEC&year=2010
2010	2010-12-01	2011-07-01	UK		Raw leeks and potatoes	Vegetables	252	74	>100	E. coli O157:H7	E. coli O157	Community	Yes	Yes	No	No	No	No	No	No	No	No	1. No food or environmental samples available for testing	No	Launders et al. 2016	Reference search	Peer	2	Launders, N., Locking, M.E., Hanson, M., Willshaw, G., Charlett, A., Salmon, R., Cowden, J. and Adak, G.K., 2016. A large Great Britain-wide outbreak of STEC O157 phage type 8 linked to handling of raw leeks and potatoes. Epidemiology & Infection, 144(1), pp.171-181.	Yeni, F., Yavaş, S., Alpas, H.A.M.I. and Soyer, Y.E.S.I.M., 2016. Most common foodborne pathogens and mycotoxins on fresh produce: a review of recent outbreaks. Critical reviews in food science and nutrition, 56(9), pp.1532-1544.		32
2010	2010-07-01	2010-07-01	US	Multistate (3) - Minnesota, Oregon, Vermont	Raw goats cheese	Unpasteurised dairy products	8	2	5 to 15	E. coli O157:H7	E. coli O157	Community	Yes	Yes	Yes	No	No	Yes	Yes	No	Yes	No	n/a - outbreak strain isolated	n/a - outbreak strain isolated	Outbreak database	Online database	Grey	3	http://outbreakdatabase.com/details/sally-jackson-cheeses-cheese-2010/?organism=E.+coli+O157%3AH7&year=2010
2010	2010-11-01	2010-11-01	US	Multistate	Dutch style Gouda	Pasteurised dairy products	38	n/s	16 to 50	E. coli O157:H7	E. coli O157	Community	Yes	Yes	Yes	No	No	Yes	Yes	No	Yes	No	n/a - outbreak strain isolated	n/a - outbreak strain isolated	CDC 2010b	CDC database	Grey	3	Centers for Disease Control and Prevention, Multistate Outbreak of E. coli O157:H7 Infections Associated with Cheese. 2010. Accessed 28th November 2017.
2010	2010-04-01	2010-05-01	US	Multistate	Romaine lettuce	Salads/ Leafy greens	31	14	16 to 50	E. coli O145	Non-O157 STEC	Community	Yes	Yes	Yes	Yes	No	Yes	Yes	No	Yes	No	n/a - outbreak strain isolated	n/a - outbreak strain isolated	Taylor et al. 2010	Peer reviewed lit search	Peer	4	Taylor, E.V., Nguyen, T.A., Machesky, K.D., Koch, E., Sotir, M.J., Bohm, S.R., Folster, J.P., Bokanyi, R., Kupper, A., Bidol, S.A. and Emanuel, A., 2013. Multistate Outbreak of Escherichia coli O145 Infections Associated with Romaine Lettuce Consumption, 2010‡ §. Journal of food protection, 76(6), pp.939-944	Centers for Disease Control and Prevention, Multistate outbreak of human E. coli O145 infections linked to shredded romaine lettuce from a single processing facility. 2010. Accessed 28th November 2017.
2010	2010-10-01	2010-10-01	US	Multistate (5)	Aged raw milk Gouda cheese	Unpasteurised dairy products	41	n/s	16 to 50	E. coli O157:H7	E. coli O157	Community	Yes	Yes	Yes	Yes	Yes	Yes	Yes	No	Yes	No	n/a - outbreak strain isolated	n/a - outbreak strain isolated	McCollum et al. 2010	Peer reviewed lit search	Peer	5	McCollum, J.T., Williams, N.J., Beam, S.W., Cosgrove, S., Ettestad, P.J., Ghosh, T.S., Kimura, A.C., Nguyen, L., Stroika, S.G., Vogt, R.L. and Watkins, A.K., 2012. Multistate outbreak of Escherichia coli O157: H7 infections associated with in-store sampling of an aged raw-milk Gouda cheese, 2010. Journal of food protection, 75(10), pp.1759-1765.
2010	2010-02-01	2010-02-01	US		Raw milk	Unpasteurised dairy products	8	n/s	5 to 15	E. coli O157:H7	E. coli O157	Farm	Yes	No	Yes	No	No	Yes	No	No	No	No	7. Unknown - not enough information to specify	Not specified	Outbreak database	Online database	Grey	2	http://outbreakdatabase.com/details/jackies-jersey-milk-raw-milk-2010/?organism=E.+coli+O157%3AH7&year=2010
2010	2010-11-01	2010-11-01	US	Minnesota	Venison	Other meat	29	2	16 to 50	E. coli O103:H2 & O145:NM	Non-O157 STEC	School/ nursery	Yes	No	Yes	No	No	Yes	Yes	No	Yes	Yes, two strains present	n/a - outbreak strain isolated	n/a - outbreak strain isolated	Outbreak database	Online database	Grey	2	http://outbreakdatabase.com/details/venison-2010/?organism=Non-O157+STEC&year=2010
2010	2010-05-01	2010-05-01	US	Minnesota	Raw milk	Unpasteurised dairy products	15	4	5 to 15	E. coli O157	E. coli O157	Farm	Yes	No	Yes	Yes	No	Yes	No	Yes	Yes	No	n/a - outbreak strain isolated	n/a - outbreak strain isolated	Harvey et al. 2016	Peer reviewed lit search	Peer	3	Harvey, R.R., Zakhour, C.M. and Gould, L.H., 2016. Foodborne Disease Outbreaks Associated with Organic Foods in the United States. Journal of food protection, 79(11), pp.1953-1958.	http://outbreakdatabase.com/details/hartmann-dairy-farm-a.k.a.-minnesota-organic-milk-a.k.a.-m.o.m.-s-raw-milk-2010/?organism=E.+coli+O157%3AH7&year=2010&state=5
2010	2010-12-01	2011-02-01	US	Multistate (3)	In-shell hazlenuts	Nuts/ nut butters	8	4	5 to 15	E. coli O157:H7	E. coli O157	Community	Yes	No	Yes	No	Yes	Yes	Yes	No	Yes	No	n/a - outbreak strain isolated	n/a - outbreak strain isolated	Yeni et al. 2016	Peer reviewed lit search	Peer	3	Yeni, F., Yavaş, S., Alpas, H.A.M.I. and Soyer, Y.E.S.I.M., 2016. Most common foodborne pathogens and mycotoxins on fresh produce: a review of recent outbreaks. Critical reviews in food science and nutrition, 56(9), pp.1532-1544.	Centers for Disease Control and Prevention, 2011. Multistate Outbreak of E. coli O157:H7 Infections Associated with In-Shell Hazelnuts.(2011) Available at https://www.cdc.gov/ecoli/2011/hazelnuts-4-7-11.html. Atlanta, USA: Centre for Disease Control and P
2011	2011-04-01	2011-04-01	Canada	Multi-province (3) - Quebec, Ontario, and New Brunswick.	Raw shelled walnuts	Nuts/ nut butters	14	10	5 to 15	E. coli O157:H7	E. coli O157	Community	Yes	No	No	No	No	No	No	No	No	No	1. No food or environmental samples available for testing	Not specified	Outbreak database	Online database	Grey	1	http://outbreakdatabase.com/details/amira-enterprises-raw-shelled-walnuts-2011/?organism=E.+coli+O157%3AH7&year=2011
2011	2011-04-01	2011-04-01	US	Texas	Guacamole	RTE prepared dishes and snacks	11	2	5 to 15	E. coli O157:H7	E. coli O157	Restaurant	Yes	No	No	No	No	No	No	No	No	No	1. No food or environmental samples available for testing	Not specified	Outbreak database	Online database	Grey	1	http://outbreakdatabase.com/details/jasons-deli-guacamole-2011/?organism=E.+coli+O157%3AH7&year=2011
2011	2011-07-01	2011-07-01	US	Michigan	Ground beef	Beef	9	6	5 to 15	E. coli O157:H7	E. coli O157	Community	Yes	No	No	No	No	No	No	No	No	No	1. No food or environmental samples available for testing	Not specified	Outbreak database	Online database	Grey	1	http://outbreakdatabase.com/details/mcnees-meats-and-wholesale-llc-ground-beef-2011/?organism=Non-O157+STEC&year=2011
2011	2011-03-01	2011-03-01	US	Multistate	Lebanon Bologna (fermented sausage)	Other meat	14	n/s	5 to 15	E. coli O157:H7	E. coli O157	Community	Yes	Yes	No	No	No	No	No	No	No	No	1. No food or environmental samples available for testing	Yes - Palmyra Bologna Company, of Palmyra, PA, is recalling approximately 23,000 pounds of Lebanon bologna products that may be contaminated with E. coli 0157:H7.	CDC 2011	CDC database	Grey	2	Centers for Disease Control and Prevention, Multistate Outbreak of E. coli O157:H7 Infections Associated with Lebanon Bologna 2011. Accessed 28th November 2017.
2011	2011-09-01	2011-09-01	France	French tourists returning from Turkey	Buffet restaurant meal	Single causative food item/ ingredient could not be identified	8	n/s	5 to 15	E. coli O104:H4	Non-O157 STEC	Community	Yes	Yes	No	No	No	No	No	No	No	No	1. No food or environmental samples available for testing	No	Jourdan-da Silva et al. 2011	Eurosurveillance	Grey	2	Jourdan-da Silva, N., Watrin, M., Weill, F.X., King, L.A., Gouali, M., Mailles, A., Van Cauteren, D., Bataille, M., Guettier, S., Castrale, C. and Henry, P., 2011. Outbreak of haemolytic uraemic syndrome due to Shiga toxin-producing Escherichia coli O104: H4 among French tourists returning from Turkey, September 2011. Eurosurveillance, 17(4), pp.pii-20065.	https://www.eurosurveillance.org/content/10.2807/ese.17.04.20065-en
2011			UK	Scotland	Raw leeks and raw potatoes	Vegetables	42	n/s	16 to 50	E. coli O157 PT 8	E. coli O157	Community	Yes	Yes	No	No	No	No	No	No	No	No	1. No food or environmental samples available for testing	Not specified	HPS Weekly Report	ObSurv	Grey	2	Smith-Palmer, A. and Cowden, J., 2012. Gastro-intestinal and foodborne infections (General outbreaks of infectious intestinal disease reported to HPS during 2011). HPS Weekly Report, 46 (2012/28), pp 233-238.
2011	2011-10-01	2011-11-01	US	Multistate	Romaine lettuce	Salads/ Leafy greens	58	33	51 to 100	E. coli O157:H7	E. coli O157	Community	Yes	Yes	No	Yes	Yes	Yes	No	No	No	No	6. Failed due to laboratory method limitations/low level contamination	Yes, voluntary recall of implicated food items by supplier	Slayton et al. 2013	Google scholar	Peer	4	Slayton, R.B., Turabelidze, G., Bennett, S.D., Schwensohn, C.A., Yaffee, A.Q., Khan, F., Butler, C., Trees, E., Ayers, T.L., Davis, M.L. and Laufer, A.S., 2013. Outbreak of Shiga toxin-producing Escherichia coli (STEC) O157: H7 associated with romaine lettuce consumption, 2011. PLoS One, 8(2), p.e55300.	Centers for Disease Control and Prevention (CDC, 2012.) Multistate Outbreak of E. coli O157:H7 Infections Linked to Romaine Lettuce Final update. 2012.
2011	2011-05-01	2011-07-01	Europe	14 countries	Fenugreek sprouts	Sprouts	3842	855	>100	E. coli O104:H4	Non-O157 STEC	Community	Yes	Yes	Yes	Yes	Yes	Yes	No	No	No	No	6. Failed due to laboratory method limitations/low level contamination	Yes Comparison of results from French and German STEC O104:H4 outbreak investigations enabled identification of a common food vehicle, fenugreek sprouts, and resulted in implementation of Europe-wide control measures in July 2011.	Buchholz et al. 2011	Reference search	Peer	5	Buchholz, U., Bernard, H., Werber, D., Böhmer, M.M., Remschmidt, C., Wilking, H., Deleré, Y., an der Heiden, M., Adlhoch, C., Dreesman, J. and Ehlers, J., 2011. German outbreak of Escherichia coli O104: H4 associated with England Journal of Medicine, 365(19), pp.1763-1770.	King, L.A., Nogareda, F., Weill, F.X., Mariani-Kurkdjian, P., Loukiadis, E., Gault, G., Jourdan-DaSilva, N., Bingen, E., Macé, M., Thevenot, D. and Ong, N., 2012. Outbreak of Shiga toxin–producing Escherichia coli O104: H4 associated with organic fenugreek sprouts, France, June 2011. Clinical infectious diseases, p.cis255.		20
2011	2011-07-01	2011-07-01	US	Oregon	Strawberries	Fruit and fruit juices	15	6	16 to 50	E. coli O157:H7	E. coli O157	Farm	Yes	Yes	Yes	Yes	Yes	Yes	No	Yes	Yes	No	n/a - outbreak strain isolated	n/a - outbreak strain isolated	Laidler et al, 2013	Reference search	Peer	5	Laidler, M.R., Tourdjman, M., Buser, G.L., Hostetler, T., Repp, K.K., Leman, R., Samadpour, M. and Keene, W.E., 2013. Escherichia coli O157: H7 infections associated with consumption of locally grown strawberries contaminated by deer. Clinical Infectious Diseases, 57(8), pp.1129-1134	http://outbreakdatabase.com/details/jaquith-strawberry-farm-strawberries-2011/?organism=E.+coli+O157%3AH7&year=2011
2011	2011-07-01	2011-08-01	England		Crab meat	Other meat	9	n/s	5 to 15	E. coli O157	E. coli O157	Community	Yes	Yes	Yes	Yes	Yes	Yes	No	No	No	No	2. Implicated batch not available for testing (alternative batch tested)	Yes - withdrawal of crab meat sourced from unregistered suppliers	Matulkova et al, 2012	Reference search	Peer	5	Matulkova, P., Gobin, M., Taylor, J., Oshin, F., O'connor, K. and Oliver, I., 2013. Crab meat: a novel vehicle for E. coli O157 identified in an outbreak in South West England, August 2011. Epidemiology & Infection, 141(10), pp.2043-2050
2011	2011-10-01	2011-10-01	Canada	Ontario	Pig roast	Other meat	29	7	16 to 50	E. coli O157:H7	E. coli O157		Yes	Yes	Yes	Yes	Yes	Yes	Yes	No	Yes	No	n/a - outbreak strain isolated	n/a - outbreak strain isolated	Trotz-Williams et al, 2012	Other	Grey	5	4. Trotz-Williams, L.A., Mercer, N.J., Walters, J.M., Maki, A.M. and Johnson, R.P., 2012. Pork implicated in a Shiga toxin-producing Escherichia coli O157: H7 outbreak in Ontario, Canada. Canadian Journal of Public Health, 103(5), pp.e322-e326.
2011	2011-04-01	2011-05-01	Japan		Yukhoe (raw beef dish)	Beef	181	34	>100	E. coli O111 and O157	Dual infection	Community	Yes	Yes	Yes	No	Yes	Yes	Yes	No	Yes	No	n/a - outbreak strain isolated	n/a - outbreak strain isolated	Yahata et al. 2015	Peer reviewed lit search	Peer	4	Yahata, Y., Misaki, T., Ishida, Y., Nagira, M., Watahiki, M., Isobe, J., Terajima, J., Iyoda, S., Mitobe, J., Ohnishi, M. and Sata, T., 2015. Epidemiological analysis of a large enterohaemorrhagic Escherichia coli O111 outbreak in Japan associated with haemolytic uraemic syndrome and acute encephalopathy. Epidemiology & Infection, 143(13), pp.2721-2732.	Watahiki, M., Isobe, J., Kimata, K., Shima, T., Kanatani, J.I., Shimizu, M., Nagata, A., Kawakami, K., Yamada, M., Izumiya, H. and Iyoda, S., 2014. Characterization of enterohemorrhagic Escherichia coli O111 and O157 strains isolated from outbreak patient
2011	2011-06-01	2011-07-01	France	Northern France	Ground beef products	Beef	18	18	16 to 50	SF E. coli O157:H7	E. coli O157	Community	Yes	Yes	Yes	No	Yes	Yes	Yes	No	Yes	Yes, Isolated strains fermented sorbitol and belonged to ﬁve distinct serotypes (O157:[H7], O177:[H25], O26:[H11], O116:H21 and Orough:[H7]) and pulsotypes (A, B, C, E and H).	n/a - outbreak strain isolated	n/a - outbreak strain isolated	King et al. 2014	Peer reviewed lit search	Peer	4	King, L.A., Loukiadis, E., Mariani‐Kurkdjian, P., Haeghebaert, S., Weill, F.X., Baliere, C., Ganet, S., Gouali, M., Vaillant, V., Pihier, N. and Callon, H., 2014. Foodborne transmission of sorbitol‐fermenting Escherichia coli O157:[H7] via ground beef: an outbreak in northern France, 2011. Clinical Microbiology and Infection, 20(12).
2011	2011-06-01	2011-06-01	France		Hamburger	Beef	8	8	5 to 15	E. coli O157:H7	E. coli O157	Community	Yes	No	Yes	No	No	Yes	Yes	No	Yes	No	n/a - outbreak strain isolated	n/a - outbreak strain isolated	Outbreak database	Online database	Grey	2	http://outbreakdatabase.com/details/france-lidl-hamburger-2011/?organism=E.+coli+O157%3AH7&year=2011
2011	2011-08-01	2011-08-01	US	California	Raw milk	Unpasteurised dairy products	5	3	5 to 15	E. coli O157:H7	E. coli O157	Farm	Yes	No	Yes	Yes	No	Yes	No	Yes	Yes	No	n/a - outbreak strain isolated	n/a - outbreak strain isolated	Harvey et al. 2016	Peer reviewed lit search	Peer	3	Harvey, R.R., Zakhour, C.M. and Gould, L.H., 2016. Foodborne Disease Outbreaks Associated with Organic Foods in the United States. Journal of food protection, 79(11), pp.1953-1958.	http://outbreakdatabase.com/details/organic-pastures-dairy-unpasteurized-raw-milk-2011/?organism=E.+coli+O157%3AH7&year=2011&state=1
2011	2011-08-01	2011-08-01	US	Washington	Raw milk	Unpasteurised dairy products	3	3	<5	E. coli O157:H7	E. coli O157	Farm	Yes	No	Yes	Yes	No	Yes	No	Yes	Yes	No	n/a - outbreak strain isolated	n/a - outbreak strain isolated	Outbreak database	Online database	Grey	3	http://outbreakdatabase.com/details/2011-e.-coli-o157h7-linked-to-cozy-vale-creamery-raw-unpasteurized-milk-products/?organism=E.+coli+O157%3AH7&year=2011&state=13&country=US
2011	2011-12-01	2012-03-01	US	Multistate	Raw clover sprouts	Vegetables	29	7	16 to 50	E. coli O26	Non-O157 STEC	Restaurant	Yes	No	No	No	Yes	No	No	No	No	No	1. No food or environmental samples available for testing	Not specified	Yeni et al. 2016	Peer reviewed lit search	Peer	2	Yeni, F., Yavaş, S., Alpas, H.A.M.I. and Soyer, Y.E.S.I.M., 2016. Most common foodborne pathogens and mycotoxins on fresh produce: a review of recent outbreaks. Critical reviews in food science and nutrition, 56(9), pp.1532-1544.	Centers for Disease Control and Prevention, 2012. Multistate Outbreak of Shiga Toxin-producing Escherichia coli O26 Infections Linked to Raw Clover Sprouts at Jimmy John's Restaurants.
2012	2012-03-01	2012-03-01	US	Missouri	Raw milk	Unpasteurised dairy products	19	5	16 to 50	E. coli O157:H7	E. coli O157	Farm	Yes	No	No	No	No	No	No	No	No	No	1. No food or environmental samples available for testing	Not specified	Outbreak database	Online database	Grey	1	http://outbreakdatabase.com/details/2012-oubreak-of-e.-coli-o157-linked-to-unpasteruized-cows-milk-missouri/?organism=E.+coli+O157%3AH7&year=2012
2012	2012-04-01	2012-06-01	US and Canada	California	Romaine lettuce	Salads/ Leafy greens	55	19	51 to 100	E. coli O157	E. coli O157	Restaurant	Yes	Yes	Yes	No	No	Yes	No	No	No	No	7. Unknown - not enough information to specify	Not specified	Yeni et al. 2016	Peer reviewed lit search	Peer	3	Yeni, F., Yavaş, S., Alpas, H.A.M.I. and Soyer, Y.E.S.I.M., 2016. Most common foodborne pathogens and mycotoxins on fresh produce: a review of recent outbreaks. Critical reviews in food science and nutrition, 56(9), pp.1532-1544.	http://outbreakdatabase.com/details/2012-outbreak-of-e.-coli-o157h7-outbreak-linked-to-romaine-lettuce-canada-and-california/?outbreak=romaine&organism=E.+coli+O157%3AH7&year=2012	http://www.cbc.ca/news/canada/new-brunswick/story/2012/06/29/nb-e-coli-miramichi-lettuce-1033.html
2012	2012-12-01	2013-04-01	US	Multistate (19)	Brand A frozen products	Single causative food item/ ingredient could not be identified	35	n/s	16 to 50	E. coli O121	Non-O157 STEC	Community	Yes	Yes	Yes	No	No	Yes	Yes	No	Yes	No	n/a - outbreak strain isolated	n/a - outbreak strain isolated	CDC 2013	CDC database	Grey	3	Centers for Disease Control and Prevention (CDC), 2013. Multistate Outbreak of Shiga toxin-producing Escherichia coli O121 Infections Linked to Farm Rich Brand Frozen Food Products. CDC website accessed March, 30, p.2013. Accessed 28th November 2017.
2012	2012-07-01	2012-08-01	Japan		Pickled Chinese cabbage	Pickled/ fermented vegetables	119	n/s	>100	E. coli O157	E. coli O157	Community	Yes	Yes	Yes	Yes	No	Yes	Yes	No	Yes	No	n/a - outbreak strain isolated	n/a - outbreak strain isolated	Yeni et al. 2016	Peer reviewed lit search	Peer	4	Yeni, F., Yavaş, S., Alpas, H.A.M.I. and Soyer, Y.E.S.I.M., 2016. Most common foodborne pathogens and mycotoxins on fresh produce: a review of recent outbreaks. Critical reviews in food science and nutrition, 56(9), pp.1532-1544.	Tabuchi, A., Wakui, T., Yahata, Y., Yano, K., Azuma, K., Yamagishi, T., Nakashima, K., Sunagawa, T., Matsui, T. and Oishi, K., 2015. A large outbreak of enterohaemorrhagic Escherichia coli O157, caused by low-salt pickled Napa cabbage in nursing homes, Ja
2012	2012-08-01	2012-08-01	UK	Belfast, NI	Chopped parsley	Herbs	4	n/s	<5	E. coli O157	E. coli O157	Restaurant	Yes	Yes	Yes	Yes	No	Yes	No	Yes	Yes	No	n/a - outbreak strain isolated	n/a - outbreak strain isolated	Cowley et al. 2016	Peer reviewed lit search	Peer	4	Cowley, L.A., Dallman, T.J., Fitzgerald, S., Irvine, N., Rooney, P.J., McAteer, S.P., Day, M., Perry, N.T., Bono, J.L., Jenkins, C. and Gally, D.L., 2016. Short-term evolution of Shiga toxin-producing Escherichia coli O157: H7 between two food-borne outbreaks. Microbial Genomics, 2(9).	IMT report - not sure how to reference: The Report of the Outbreak Control Team of the investigations of an outbreak of E. coli O157 associated with Flicks Restaurant in Belfast during October 2012 (https://www.publichealth.hscni.net/publications/report-outbreak-control-team-investigations-outbreak-e-coli-o157-associated-flicks-rest)
2012	2012-10-01	2012-10-01	Northern Ireland	Belfast	Chopped parsley	Herbs	141	19	>100	E. coli O157	E. coli O157		Yes	Yes	Yes	Yes	No	Yes	No	Yes	Yes	No	n/a - outbreak strain isolated	n/a - outbreak strain isolated	HSC Public Heath Agency Report	Other	Grey	4	https://www.publichealth.hscni.net/publications/report-outbreak-control-team-investigations-outbreak-e-coli-o157-associated-flicks-rest	IMT report - not sure how to reference: The Report of the Outbreak Control Team of the investigations of an outbreak of E. coli O157 associated with Flicks Restaurant in Belfast during October 2012 (https://www.publichealth.hscni.net/publications/report-outbreak-control-team-investigations-outbreak-e-coli-o157-associated-flicks-rest)
2012	2012-06-01	2012-06-01	Belgium	Limburg	Raw beef products	Beef	24	15	16 to 50	E. coli O157:H7	E. coli O157	Community	Yes	Yes	Yes	Yes	Yes	Yes	Yes	No	Yes	Yes, another strain of E. coli O157 was isolated from a carcass swab	n/a - outbreak strain isolated	n/a - outbreak strain isolated	Braeye et al. 2012	Peer reviewed lit search	Peer	5	Braeye, T., Denayer, S., De Rauw, K., Forier, A., Verluyten, J., Fourie, L., Dierick, K., Botteldoorn, N., Quoilin, S., Cosse, P. and Noyen, J., 2014. Lessons learned from a textbook outbreak: EHEC-O157: H7 infections associated with the consumption of raw meat products, June 2012, Limburg, Belgium. Archives of public health, 72(1), p.44
2012	2012-03-01	2012-03-01	US	Multistate	Romaine lettuce	Salads/ Leafy greens	58	n/s	51 to 100	E. coli O157:H7	E. coli O157	Community	Yes	Yes	No	No	Yes	No	No	No	No	No	1. No food or environmental samples available for testing	No - outbreak over before action could be taken	CDC 2012	CDC database	Grey	3	Centers for Disease Control and Prevention, Multistate Outbreak of E. coli O157:H7 Infections Linked to Romaine Lettuce, 2012. Accessed 28th November 2017.
2012	2012-09-01	2012-10-01	Denmark		Ground beef	Beef	13	n/s	5 to 15	E. coli O157:H7	E. coli O157	Community	Yes	Yes	No	No	Yes	No	No	No	No	No	1. No food or environmental samples available for testing	No	Soborg et al. 2013	Google scholar	Peer	3	Soborg, B., Lassen, S.G., Muller, L., Jensen, T., Ethelberg, S., Molbak, K. and Scheutz, F., 2013. A verocytotoxin-producing E. coli outbreak with a surprisingly high risk of haemolytic uraemic syndrome, Denmark, September-October 2012. Euro Surveill, 18(2), p.20350.	https://www.eurosurveillance.org/content/10.2807/ese.18.02.20350-en
2012	2012-04-01	2012-04-01	US	Oregon	Unpasteurised milk	Unpasteurised dairy products	21	4	16 to 50	E. coli O157:H7	E. coli O157	Farm	Yes	No	Yes	Yes	No	Yes	Yes	Yes	Yes	No	n/a - outbreak strain isolated	n/a - outbreak strain isolated	Outbreak database	Online database	Grey	3	http://outbreakdatabase.com/details/2012-e.-coli-o157h7-linked-to-consumption-of-foundation-farm-unpasteurized-raw-milk-oregon/?organism=E.+coli+O157%3AH7&year=2012&state=7&country=US
2012	2012-06-01	2012-06-01	Finland		Unpastuerised milk	Unpasteurised dairy products	8	6	5 to 15	SF E. coli O157:H7	E. coli O157	Farm	Yes	No	Yes	Yes	No	Yes	Yes	Yes	Yes	No	n/a - outbreak strain isolated	n/a - outbreak strain isolated	Jaakkonen et al. 2017	Peer reviewed lit search	Peer	3	Jaakkonen, A., Salmenlinna, S., Rimhanen‐Finne, R., Lundström, H., Heinikainen, S., Hakkinen, M. and Hallanvuo, S., 2017. Severe Outbreak of Sorbitol‐Fermenting Escherichia coli O157 via Unpasteurized Milk and Farm Visits, Finland 2012. Zoonoses and public health.
2012	2012-09-01	2012-10-01	Canada	Multi-province (4)	Mechanically tenderised beef	Beef	18	6	16 to 50	E. coli O157:H7	E. coli O157		Yes	No	Yes	No	Yes	Yes	Yes	No	Yes	Yes, other strains of E. coli O157 were identified	n/a - outbreak strain isolated	n/a - outbreak strain isolated	Currie et al, 2019	Peer reviewed lit search	Peer	3	3. Currie, A., Honish, L., Cutler, J., Locas, A., Lavoie, M.C., Gaulin, C., Galanis, E., Tschetter, L., Chui, L., Taylor, M. and Jamieson, F., 2019. Outbreak of Escherichia coli O157: H7 Infections Linked to Mechanically Tenderized Beef and the Largest Beef Recall in Canada, 2012. Journal of food protection, 82(9), pp.1532-1538.	http://outbreakdatabase.com/details/2012-outbreak-of-e.-coli-o157h7-linked-to-xl-foods-inc.-beef-sold-at-costco-canada/?outbreak=beef&organism=E.+coli+O157%3AH7&vehicle=beef&year=2012&country=international
2012	2012-10-01	2012-11-01	US	Multistate	Spinach and spring mix	Vegetables	33	13	16 to 50	E. coli O157:H7	E. coli O157	Community	Yes	No	Yes	No	Yes	Yes	Yes	No	Yes	No	n/a - outbreak strain isolated	n/a - outbreak strain isolated	Yeni et al. 2016	Peer reviewed lit search	Peer	3	Yeni, F., Yavaş, S., Alpas, H.A.M.I. and Soyer, Y.E.S.I.M., 2016. Most common foodborne pathogens and mycotoxins on fresh produce: a review of recent outbreaks. Critical reviews in food science and nutrition, 56(9), pp.1532-1544.	Centers for Disease Control and Prevention, 2012. Multistate Outbreak of Shiga Toxin-producing Escherichia Coli O157: H7 Infections Linked to Organic Spinach and Spring Mix Blend.(2012) Available at www. cdc. gov/ecoli/2012. Atlanta, USA: Centre for Disea
2013			UK	Scotland	Raw beef (predominantly burgers)	Beef	9	n/s	5 to 15	E. coli O157	E. coli O157	Community	Yes	No	No	No	No	No	No	No	No	No	1. No food or environmental samples available for testing	Not specified	HPS Weekly Report	ObSurv	Grey	1	Smith-Palmer, A. and Cowden, J., 2014. Gastro-intestinal and foodborne infections (General outbreaks of infectious intestinal disease reported to HPS during 2013). HPS Weekly Report, 48 (2014/20), pp 270-281.
2013	2013-10-01	2013-10-01	US		Cucumbers	Salads/ Leafy greens	8	n/s	5 to 15	E. coli O157:H7	E. coli O157	Restaurant	Yes	Yes	No	No	No	No	No	No	No	No	1. No food or environmental samples available for testing	Not specified	Outbreak database	Online database	Grey	2	http://outbreakdatabase.com/details/2013-e.-coli-o157h7-outbreak-at-denver-area-jimmy-johns-restaurants/?organism=E.+coli+O157%3AH7&year=2013
2013	2013-07-01	2013-07-01	US	Arizona	Lettuce	Salads/ Leafy greens	94	22	51 to 100	E. coli O157:H7	E. coli O157	Restaurant	Yes	Yes	No	Yes	No	Yes	No	Yes	Yes	No	7. Unknown - not enough information to specify	Not specified	Outbreak database	Online database	Grey	3	http://outbreakdatabase.com/details/outbreak-of-e.-coli-o157-at-fredericos-mexican-restaurant-july-2013/?organism=E.+coli+O157%3AH7&year=2013
2013	2013-08-01	2013-08-01	US	California	Garlic noodle dish	Single causative food item/ ingredient could not be identified	22	7	16 to 50	E. coli O157:H7	E. coli O157	Restaurant	Yes	Yes	No	Yes	No	Yes	No	No	No	No	7. Unknown - not enough information to specify	Not specified	Outbreak database	Online database	Grey	3	http://outbreakdatabase.com/details/e.-coli-o157-outbreak-at-san-francisco-burma-superstar-restaurant-august-2013/?organism=E.+coli+O157%3AH7&year=2013
2013	2013-07-01	2013-09-01	Canada	British Colombia	Unpasteurised Gouda cheese	Unpasteurised dairy products	29	5	16 to 50	E. coli O157:H7	E. coli O157	Farm	Yes	Yes	Yes	No	No	Yes	Yes	No	Yes	No	n/a - outbreak strain isolated	n/a - outbreak strain isolated	Gill and Oudit, 2015	Google scholar	Peer	3	Gill, A. and Oudit, D., 2015. Enumeration of Escherichia coli O157 in outbreak-associated Gouda cheese made with raw milk. Journal of food protection, 78(9), pp.1733-1737.	38. Currie, A., Galanis, E., Chacon, P.A., Murray, R., Wilcott, L., Kirkby, P., Honish, L., Franklin, K., Farber, J., Parker, R. and Shyng, S., 2017. Outbreak of Escherichia coli O157: H7 infections linked to aged raw milk Gouda cheese, Canada, 2013. Journal of food protection, 81(2), pp.325-331.
2013	2013-05-01	2013-05-01	South Korea		Tuna bibimap (tuna, rice and veg)	Single causative food item/ ingredient could not be identified	33	n/s	16 to 50	E. coli O157: H45	E. coli O157	Community	Yes	Yes	Yes	Yes	No	Yes	Yes	No	Yes	No	n/a - outbreak strain isolated	n/a - outbreak strain isolated	Park et al. 2014	Peer reviewed lit search	Peer	4	Park, J.H., Oh, S.S., Oh, K.H., Shin, J., Jang, E.J., Jun, B.Y., Youn, S.K. and Cho, S.H., 2014. Diarrheal outbreak caused by atypical enteropathogenic Escherichia coli O157: H45 in South Korea. Foodborne pathogens and disease, 11(10), pp.775-781.
2013	2013-10-01	2013-10-01	US		Beef burgers	Beef	14	8	5 to 15	E. coli O157:H7	E. coli O157	Restaurant	Yes	Yes	Yes	Yes	No	Yes	Yes	No	Yes	No	n/a - outbreak strain isolated	n/a - outbreak strain isolated	Torso et al, 2015	Peer reviewed lit search	Peer	4	Torso, L.M., Voorhees, R.E., Forest, S.A., Gordon, A.Z., Silvestri, S.A., Kissler, B., Schlackman, J., Sandt, C.H., Toma, P., Bachert, J. and Mertz, K.J., 2015. Escherichia coli O157: H7 outbreak associated with restaurant beef grinding. Journal of food protection, 78(7), pp.1272-1279
2013	2013-06-01	2013-08-01	Italy	Southern Italy	Bovine dairy products	Pasteurised dairy products	22	n/s	16 to 50	E. coli O26:H11	Non-O157 STEC	Farm	Yes	Yes	Yes	Yes	Yes	Yes	No	No	No	Yes - E. coli O26:H11 strains lacking the stx genes but positive for the eae gene were isolated from two curd and two bulk milk specimens	6. Failed due to laboratory method limitations/low level contamination	Yes (action taken on outcome of investigation as implicated premises)	Cinzia et al. 2013	Eurosurveillance	Grey	5	Germinario Cinzia, Caprioli Alfredo, Giordano Mario, Chironna Maria, Gallone Maria Serena, Tafuri Silvio, Minelli Fabio, Maugliani Antonella, Michelacci Valeria, Santangelo Luisa, Mongelli Onofrio, Montagna Cosimo, Scavia Gaia, on behalf of all participants of the Outbreak investigation team. Community-wide outbreak of haemolytic uraemic syndrome associated with Shiga toxin 2-producing Escherichi…
2013	2013-09-01	2013-09-01	UK	England	Watercress	Salads/ Leafy greens	22	n/s	16 to 50	E. coli O157	E. coli O157	Community	Yes	Yes	Yes	Yes	Yes	Yes	No	Yes	Yes	No	n/a - outbreak strain isolated	n/a - outbreak strain isolated	Jenkins et al. 2015	Google scholar	Peer	5	Jenkins C, Dallman TJ, Launders N, Willis C, Byrne L, Jorgensen F, Eppinger M, Adak GK, Aird H, Elviss N, Grant KA, Morgan D, McLauchlin J. Public Health Investigation of Two Outbreaks of Shiga Toxin-Producing Escherichia coli O157 Associated with Consumption of Watercress. Appl Environ Microbiol. 2015 Jun 15;81(12):3946-52.	Launders, N., Byrne, L., Adams, N., Glen, K., Jenkins, C., Tubin-Delic, D., Locking, M., Williams, C. and Morgan, D., 2012. Outbreak of Shiga toxin-producing E. coli O157 associated with consumption of watercress, United Kingdom, August to September 2013.		29; 21
2013	2013-11-01	2013-12-01	Canada	Quebec	Beef and veal tartares	Beef	7	2	5 to 15	E. coli O157:H7	E. coli O157		Yes	Yes	Yes	Yes	Yes	Yes	No	No	No	No	2. Implicated batch not available for testing (alternative batch tested)	Not specified	Gaulin et al, 2015	Reference search	Peer	5	5. Gaulin, C., Ramsay, D., Catford, A. and Bekal, S., 2015. Escherichia coli O157: H7 outbreak associated with the consumption of beef and veal tartares in the province of Quebec, Canada, in 2013. Foodborne pathogens and disease, 12(7), pp.612-618.			28
2013	2013-10-01	2013-11-01	US	Multistate (4)	Ready to eat salads	Salads/ Leafy greens	33	7	16 to 50	E. coli O157:H7	E. coli O157	Community	Yes	Yes	No	No	Yes	No	No	No	No	No	1. No food or environmental samples available for testing	Yes - On November 10, 2013, Glass Onion Catering voluntarily recalled numerous ready-to-eat salads and sandwich wrap products that may be contaminated with STEC O157:H7.	CDC 2017	CDC database	Grey	3	Centers for Disease Control and Prevention (CDC), 2013. Multistate Outbreak of Shiga toxin-producing Escherichia coli O157:H7 Infections Linked to Ready-to-Eat Salads (Final Update). Accessed 28th November 2017.
2013	2013-04-01	2013-04-01	US	Multistate (13)	Iceberg lettuce	Salads/ Leafy greens	26	5	16 to 50	E. coli O26	Non-O157 STEC	Community	Yes	No	No	No	Yes	No	No	No	No	No	1. No food or environmental samples available for testing	Not specified	Outbreak database	Online database	Grey	2	http://outbreakdatabase.com/details/2013-multi-state-outbreak-of-e.-coli-o26-suspected-to-be-caused-by-iceberg-lettuce/?organism=Non-O157+STEC&year=2013
2014	2014-06-01	2014-06-01	US	Massachusetts	Ground beef	Beef	3	3	5 to 15	E. coli O157:H7	E. coli O157	Community	Yes	No	No	No	No	No	No	No	No	No	1. No food or environmental samples available for testing	Not specified	Outbreak database	Online database	Grey	1	http://outbreakdatabase.com/details/2014-e.-coli-o157-outbreak-linked-to-ground-beef-sold-at-whole-foods-massachusetts/?organism=E.+coli+O157%3AH7&year=2014
2014	2014-06-01	2014-06-01	US	Minnesota	Cabbage salad	Vegetables	15	4	5 to 15	E. coli O111	Non-O157 STEC	Restaurant	Yes	No	No	No	No	No	No	No	No	No	1. No food or environmental samples available for testing	Not specified	Outbreak database	Online database	Grey	1	http://outbreakdatabase.com/details/2014-e.-coli-o111-linked-to-cabbage-salad-minnesota/?organism=Non-O157+STEC&year=2014
2014			UK	Scotland	Mango chicken	Other meat	20	n/s	16 to 50	E. coli O157	E. coli O157	Restaurant	Yes	No	No	No	No	No	No	No	No	No	1. No food or environmental samples available for testing	Not specified	HPS Weekly Report	ObSurv	Grey	1	Smith-Palmer, A. and Hawkins, G., 2015. Gastro-intestinal and foodborne infections (General outbreaks of infectious intestinal disease reported to HPS in 2014). HPS Weekly Report, 49 (2015/25), pp 236-240.
2014			UK	Scotland	Slaw mix	RTE prepared dishes and snacks	2	n/s	<5	E. coli O157	E. coli O157	Restaurant	Yes	No	No	No	No	No	No	No	No	No	1. No food or environmental samples available for testing	Not specified	HPS Weekly Report	ObSurv	Grey	1	Smith-Palmer, A. and Hawkins, G., 2015. Gastro-intestinal and foodborne infections (General outbreaks of infectious intestinal disease reported to HPS in 2014). HPS Weekly Report, 49 (2015/25), pp 236-240.
2014			UK	Scotland	Salad leaves	Salads/ Leafy greens	10	n/s	5 to 15	E. coli O157	E. coli O157	Community	Yes	No	No	No	No	No	No	No	No	No	1. No food or environmental samples available for testing	Not specified	HPS Weekly Report	ObSurv	Grey	1	Smith-Palmer, A. and Hawkins, G., 2015. Gastro-intestinal and foodborne infections (General outbreaks of infectious intestinal disease reported to HPS in 2014). HPS Weekly Report, 49 (2015/25), pp 236-240.
2014	2014-09-01	2014-11-01	UK	England	Raw cow's drinking milk	Unpasteurised dairy products	9	n/s	5 to 15	E. coli O157	E. coli O157	Farm	Yes	Yes	Yes	Yes	No	Yes	No	Yes	Yes	No, but Salmonella enterica serovar Mbandaka was detected in bulk milk samples	n/a - outbreak strain isolated	n/a - outbreak strain isolated	Butcher et al. 2016	Google scholar	Peer	4	Butcher H, Elson R, Chattaway MA, Featherstone CA, Willis C, Jorgensen F, Dallman TJ, Jenkins C, McLauchlin J, Beck CR, Harrison S. Whole genome sequencing improved case ascertainment in an outbreak of Shiga toxin-producing Escherichia coli O157 associated with raw drinking milk. Epidemiol Infect. 2016 Oct;144(13):2812-23.
2014	2014-08-01	2014-09-01	UK	England	Slaw garnish (carrot and cabbage)	Vegetables	20	10	16 to 50	E. coli O157	E. coli O157	Community	Yes	Yes	Yes	Yes	Yes	Yes	No	No	No	No	3. Inconclusive epidemiological/ trace-back investigation therefore sampling potentially not directed to correct food item/premises	Not specified	Byrne et al, 2016	Google scholar	Peer	5	Byrne L, Adams N, Glen K, Dallman TJ, Kar-Purkayastha I, Beasley G, Willis C, Padfield S, Adak G, Jenkins C. Epidemiological and Microbiological Investigation of an Outbreak of Severe Disease from Shiga Toxin-Producing Escherichia coli O157 Infection Associated with Consumption of a Slaw Garnish. J Food Prot. 2016 Jul;79(7):1161-8.			17
2014	2014-01-01	2014-02-01	UK	Scotland	Beef burgers	Beef	22	3	16 to 50	E. coli O157:H7 (PT31)	E. coli O157	Catered event	Yes	Yes	Yes	No	Yes	Yes	No	No	No	No	2. Implicated batch not available for testing (alternative batch tested)	Yes	IMT Report, July 2014	Google scholar	Grey	4	Incident Management Team Report, Greater Glasgow and Clyde NHS, July 2014. An Outbreak of E. coli O157/ VTEC at the SSE Hydro, Glasgow, January 2014.	Smith-Palmer, A. and Hawkins, G., 2015. Gastro-intestinal and foodborne infections (General outbreaks of infectious intestinal disease reported to HPS in 2014). HPS Weekly Report, 49 (2015/25), pp 236-240.
2014	2014-04-01	2014-05-01	US	Multistate (4)	Ground beef	Beef	12	7	5 to 15	E. coli O157:H7	E. coli O157	Community	Yes	Yes	No	No	Yes	No	No	No	No	No	1. No food or environmental samples available for testing	Yes - On May 19, 2014, Wolverine Packing Company recalledExternal approximately 1.8 million pounds of ground beef products that may be contaminated with STEC O157:H7.	CDC 2014b	Google scholar	Grey	3	CDC (2014b) Multistate Outbreak of Shiga toxin-producing Escherichia coli O157:H7 Infections Linked to Ground Beef. Accessed 12th October 2017.
2014	2014-05-01	2014-08-01	US	Multistate	Raw clover sprouts	Sprouts	19	8	16 to 50	E. coli O121	Non-O157 STEC	Community	Yes	Yes	No	No	Yes	No	No	No	No	No	1. No food or environmental samples available for testing	No - outbreal declared over before action could be taken	CDC 2014a	Google scholar	Grey	3	CDC (2014a) Multistate Outbreak of Shiga toxin-producing Escherichia coli O121 Infections Linked to Raw Clover Sprouts (Final Update). Accessed 12th October 2017.			18
2014	2014-10-01	2014-10-01	UK		Salad from retailer A	Salads/ Leafy greens	102	n/s	>100	E. coli O157	E. coli O157	Community	Yes	Yes	No	No	Yes	No	No	No	No	No	1. No food or environmental samples available for testing	Not specified	Sinclair et al, 2016	Reference search	Peer	3	Sinclair, C., Jenkins, C., Warburton, F., Adak, G.K. and Harris, J.P., 2017. Investigation of a national outbreak of STEC Escherichia coli O157 using online consumer panel control methods: Great Britain, October 2014. Epidemiology & Infection, 145(5), pp.864-871
2014	2014-07-01	2014-10-01	Canada	Alberta	Pork products	Other meat	119	23	>100	E. coli O157:H7	E. coli O157		Yes	No	Yes	Yes	Yes	Yes	Yes	Yes	Yes	Yes, two isolates from slaughter facility were positive for another strain of E. coli O157	n/a - outbreak strain isolated	n/a - outbreak strain isolated	Honish et al 2017	Peer reviewed lit search	Grey	4	23. Honish, L., Punja, N., Nunn, S., Nelson, D., Hislop, N., Gosselin, G., Stashko, N. and Dittrich, D., 2017. Enteric Disease Outbreaks: Escherichia coli O157: H7 Infections associated with contaminated pork products—Alberta, Canada, July–October 2014. Canada Communicable Disease Report, 43(1), p.21
2014	2014-07-01	2014-07-01	US	Multistate (5)	Celery (in potato salad)	Vegetables	57	9	51 to 100	E. coli O157:H7	E. coli O157	Community	Yes	No	Yes	Yes	Yes	Yes	Yes	No	Yes	No	n/a - outbreak strain isolated	n/a - outbreak strain isolated	Outbreak database	Online database	Grey	4	http://outbreakdatabase.com/details/2014-outbreak-of-e.-coli-o157-fond-du-lac-tribe-minnesota/?organism=E.+coli+O157%3AH7&year=2014
2015	2015-03-01	2015-03-01	Canada	Multiprovince (4)	Leafy greens	Salads/ Leafy greens	13	n/s	5 to 15	E. coli O157:H7	E. coli O157		Yes	No	No	No	No	No	No	No	No	No	1. No food or environmental samples available for testing	Not specified	PHA of Canada	Other	Grey	1	https://www.canada.ca/en/public-health/services/public-health-notices/2015/public-health-notice-update-outbreak-e-coli-infections-possible-link-leafy-greens.html
2015	2015-09-01	2015-10-01	UK	Scotland	Venison	Other meat	12	12	5 to 15	E. coli O157 PT 32	E. coli O157	Community	Yes	No	No	No	No	No	No	No	No	No	1. No food or environmental samples available for testing	Not specified	HPS Weekly Report	ObSurv	Grey	1	Smith-Palmer, A. 2016. General bacterial and protozoal outbreaks of infectious intestinal disease reported to HPS in 2015. HPS Weekly Report, 50 (2016/36), pp 269-270.	https://www.hps.scot.nhs.uk/web-resources-container/national-outbreak-of-escherichia-coli-o157-phage-type-32-in-scotland-september-october-2015-report-of-the-incident-management-team/	Health Protection Scotland. National Outbreak of Escherichia coli O157 Phage Type 32 in Scotland. Incident Management Team Report. April 2016.
2015	2015-12-01	2016-01-01	US	Multistate (9)	Flour (pizza dough mix)	Bakery products	13	8	5 to 15	E. coli O157:H7	E. coli O157	Community	Yes	Yes	Yes	No	No	Yes	No	No	No	Yes, multiple STECs (Eighty-eight samples of dry dough mix from five restaurant A locations where patients reported eating were collected by public health officials in 5 states. The Minnesota Department of Agriculture identified non-0157 STEC in 17 collected samples, including one Shiga toxin-1-producing non-O157 STEC isolate and six Shiga toxin 2 (stx2)-producing non-O157 STEC isolates. FDA coll…	6. Failed due to laboratory method limitations/low level contamination	Not specified	Gieraltowski et al, 2017	Reference search	Grey	3	Gieraltowski, L., Schwensohn, C., Meyer, S., Eikmeier, D., Medus, C., Sorenson, A., Forstner, M., Madad, A., Blankenship, J., Feng, P. and Williams, I., 2017. Notes from the field: multistate outbreak of Escherichia coli O157: H7 infections linked to dough mix—United States, 2016. MMWR. Morbidity and mortality weekly report, 66(3), p.88	http://outbreakdatabase.com/details/2015-2016-multistate-outbreak-of-e.-coli-o157-linked-to-dough-mix-at-pizza-ranch/?outbreak=dough&year=2015		30
2015	2015-06-01	2015-07-01	UK	England	RTE products from butcher shop	Other meat	15	10	5 to 15	E. coli O157	E. coli O157		Yes	Yes	Yes	Yes	Yes	Yes	Yes	Yes	Yes	Yes, different PT. PT8 rather than PT21/28.	n/a - outbreak strain isolated	n/a - outbreak strain isolated	Wilson et al 2018	Peer reviewed lit search	Peer	5	27. Wilson, D., Dolan, G., Aird, H., Sorrell, S., Dallman, T.J., Jenkins, C., Robertson, L. and Gorton, R., 2018. Farm-to-fork investigation of an outbreak of Shiga toxin-producing Escherichia coli O157. Microbial genomics, 4(3).
2015	2015-08-01	2015-10-01	UK	England & Wales	Salad leaves (prepakced from national retailer)	Salads/ Leafy greens	47	16	16 to 50	E. coli O157:H7	E. coli O157		Yes	Yes	Yes	Yes	Yes	Yes	No	No	No	No	4. Sampling methodology inadequate	Not specified	Mikhail et al (2017)	Peer reviewed lit search	Peer	5	7. Mikhail, A.F.W., Jenkins, C., Dallman, T.J., Inns, T., Douglas, A., Martín, A.I.C., Fox, A., Cleary, P., Elson, R. and Hawker, J., 2018. An outbreak of Shiga toxin-producing Escherichia coli O157: H7 associated with contaminated salad leaves: epidemiological, genomic and food trace back investigations. Epidemiology & Infection, 146(2), pp.187-196.			22
2015	2015-10-01	2015-12-01	US	Multistate (11)	Food served in Chipotle Mexican Grill restaurants	Single causative food item/ ingredient could not be identified	55	21	51 to 100	E. coli O26	Non-O157 STEC	Restaurant	Yes	Yes	Yes	No	Yes	Yes	No	No	No	No	3. Inconclusive epidemiological/ trace-back investigation therefore sampling potentially not directed to correct food item/premises	Not specified	CDC 2016a	Google scholar	Grey	4	CDC (2016) Multistate Outbreaks of Shiga toxin-producing Escherichia coli O26 Infections Linked to Chipotle Mexican Grill Restaurants. Accessed 12th October 2017.
2015	2015-11-01	2015-11-01	US	Multistate (3)	Food served in Chipotle Mexican Grill restaurants	Single causative food item/ ingredient could not be identified	5	1	5 to 15	E. coli O26	Non-O157 STEC	Restaurant	Yes	Yes	Yes	No	Yes	Yes	No	No	No	No	3. Inconclusive epidemiological/ trace-back investigation therefore sampling potentially not directed to correct food item/premises	Not specified	CDC 2016a	Google scholar	Grey	4	CDC (2016) Multistate Outbreaks of Shiga toxin-producing Escherichia coli O26 Infections Linked to Chipotle Mexican Grill Restaurants. Accessed 12th October 2017.
2015	2015-12-01	2016-09-01	US	Multistate (24)	Flour	Bakery products	63	17	51 to 100	E. coli O121 and O26	Non-O157 STEC	Community	Yes	Yes	Yes	No	Yes	Yes	Yes	No	Yes	No	n/a - outbreak strain isolated	n/a - outbreak strain isolated	CDC 2016b	CDC database	Grey	4	Centers for Disease Control and Prevention (CDC), 2016. Multistate Outbreak of Shiga toxin-producing Escherichia coli Infections Linked to Flour. Accessed 28th November 2017.	19. Crowe, S.J., Bottichio, L., Shade, L.N., Whitney, B.M., Corral, N., Melius, B., Arends, K.D., Donovan, D., Stone, J., Allen, K. and Rosner, J., 2017. Shiga toxin–producing E. coli infections associated with flour. New England Journal of Medicine, 377(21), pp.2036-2043.	https://www.cdc.gov/ecoli/2016/o121-06-16/index.html
2015	2015-08-01	2015-08-01	US	Vermont	Ground beef	Beef	9	n/s	5 to 15	E. coli O157:H7	E. coli O157	Restaurant	Yes	No	Yes	No	No	Yes	Yes	No	Yes	No	n/a - outbreak strain isolated	n/a - outbreak strain isolated	Outbreak database	Online database	Grey	2	http://outbreakdatabase.com/details/2015-stec-outbreak-worthy-burger-vermont/?organism=E.+coli+O157%3AH7&year=2015
2015	2015-10-01	2015-11-01	US	Multistate (7)	Rotisserie chicken salad	Other meat	19	5	16 to 50	E. coli O157:H7	E. coli O157	Community	Yes	No	Yes	No	Yes	Yes	No	No	No	No	1. No food or environmental samples available for testing	Yes - On November 20, 2015, Costco reported to public health officials that the company had voluntarily removed all remaining rotisserie chicken salad from all stores in the United States. On November 26, 2015, out of an abundance of caution, Taylor Farms Pacific, Inc., voluntarily recalledExternal the celery and onion diced blend used in the Costco chicken salad and many other products containin…	CDC 2015	Google scholar	Grey	2	CDC (2015) Multistate Outbreak of Shiga toxin-producing Escherichia coli O157:H7 Infections Linked to Costco Rotisserie Chicken Salad. Accessed 12th October 2017.
2016	2016-06-01	2016-06-01	US	Multistate (4)	Ground beef	Beef	14	5	5 to 15	E. coli O157:H7	E. coli O157		Yes	No	No	No	No	No	No	No	No	No	1. No food or environmental samples available for testing	Not specified	Outbreak database	Online database	Grey	1	http://outbreakdatabase.com/details/2016-e.-coli-o157-linked-to-pt-farms-ground-beef/?organism=E.+coli+O157%3AH7&year=2016&country=US
2016			UK	Scotland	Beef	Beef	5	n/s	<5	E. coli O157 PT 28	E. coli O157	Community	Yes	No	No	No	No	No	No	No	No	No	1. No food or environmental samples available for testing	Not specified	HPS Weekly Report	ObSurv	Grey	1	GIZ Team. 2017. General bacterial and protozoal outbreaks of infectious intestinal disease reported to HPS in 2016. HPS Weekly Report, 51 (2017/37), pp 329-330.
2016	2016-08-01	2016-08-01	US	Multistate (4)	Ground beef from restaurant A	Beef	10	6	5 to 15	E. coli O157:H7	E. coli O157		Yes	Yes	No	No	No	No	No	No	No	No	1. No food or environmental samples available for testing	Not specified	Outbreak database	Online database	Grey	2	http://outbreakdatabase.com/details/2016-outbreak-of-e.-coli-o157-at-matador-restaurant-seattle-washington/?organism=E.+coli+O157%3AH7&year=2016&country=US
2016	2016-09-01	2016-09-01	US	Multistate (2) - Kansas and Missouri	Unpasteurised apple cider	Beverages	56	10	51 to 100	E. coli O157:H7	E. coli O157		Yes	Yes	Yes	Yes	No	Yes	No	No	No	No	1. No food or environmental samples available for testing	Not specified	Outbreak database	Online database	Grey	2	http://outbreakdatabase.com/details/2016-outbreak-of-e.-coli-o157h7-associated-with-louisburg-cider-mill-festival-kansas/?organism=E.+coli+O157%3AH7&year=2016&country=US
2016	2016-12-01	2016-12-01	UK and Northern Ireland	England and Scotland	Associated with eating out of home	Single causative food item/ ingredient could not be identified	21	4	16 to 50	E. coli O157:H7	E. coli O157		Yes	Yes	No	No	No	No	No	No	No	No	1. No food or environmental samples available for testing	Not specififed	ECDC 2017	Other	Grey	2	https://www.ecdc.europa.eu/sites/default/files/documents/AER_for_2017-STEC-VTEC.pdf
2016	2016-11-01	2017-04-01	Canada	Multiprovince (6)	Wheat flour	Bakery products	30	8	16 to 50	E. coli O121:H19	Non-O157 STEC	Community	Yes	Yes	Yes	No	No	Yes	Yes	No	Yes	Yes, other STEC isolated from flour samples - eae- O8:H28 and O146:H21	n/a - outbreak strain isolated	n/a - outbreak strain isolated	Morton et al, 2017	Reference search	Grey	3	Morton, V., Cheng, J.M., Sharma, D. and Kearney, A., 2017. Notes from the Field: An Outbreak of Shiga Toxin–Producing Escherichia coli O121 Infections Associated with Flour—Canada, 2016–2017. MMWR. Morbidity and mortality weekly report, 66(26), p.705	34. Gill, A., Carrillo, C., Hadley, M., Kenwell, R. and Chui, L., 2019. Bacteriological analysis of wheat flour associated with an outbreak of Shiga toxin-producing Escherichia coli O121. Food microbiology, 82, pp.474-481.	https://www.canada.ca/en/public-health/services/public-health-notices/2017/public-health-notice-outbreak-e-coli-infections-linked-various-flours-flour-products.html
2016	2016-07-01	2016-09-01	UK	Scotland	Unpasteurised cheese	Unpasteurised dairy products	26	17	16 to 50	E. coli O157	E. coli O157	Community	Yes	Yes	Yes	Yes	No	Yes	No	No	No	Yes, other strains of STEC identified in cheese samples and Lanark White	5. Isolation failed due to food vehicle attributes	Yes - recall initiated	HPS IMT 2016	Google scholar	Grey	4	Health Protection Scotland Incident Management Team Report: Outbreak of E. coli O157 PT21/28, July–September 2016, accessed 30th November 2011.	GIZ Team. 2017. General bacterial and protozoal outbreaks of infectious intestinal disease reported to HPS in 2016. HPS Weekly Report, 51 (2017/37), pp 329-330.
2016	2016-06-01	2016-07-01	UK	England & Wales	Baby mixed leaf salad leaves	Salads/ Leafy greens	165	66	>100	E. coli O157:H7 (PT 34)	E. coli O157	Community	Yes	Yes	Yes	Yes	Yes	Yes	No	No	No	Yes, STEC O128 from a sample of mixed leaves	3. Inconclusive epidemiological/ trace-back investigation therefore sampling potentially not directed to correct food item/premises	Yes On 30 June, following advice from the OCT, Supplier A discontinued using, and advised their customers to withdraw, products containing salad leaves sourced from Italy.	Gobin et al 2018	Eurosurveillance	Grey	5	26. Gobin, M., Hawker, J., Cleary, P., Inns, T., Gardiner, D., Mikhail, A., McCormick, J., Elson, R., Ready, D., Dallman, T. and Roddick, I., 2018. National outbreak of Shiga toxin-producing Escherichia coli O157: H7 linked to mixed salad leaves, United Kingdom, 2016. Eurosurveillance, 23(18).	World Health Organisation (WHO), 2016. Enterohaemorrhagic Escherischia coli – United Kingdom. Accesses 29th November 2017.	https://www.eurosurveillance.org/content/10.2807/1560-7917.ES.2018.23.18.17-00197
2016	2016-12-01	2017-05-01	Germany	Geographically dispersed	Packaged minced meat	Other meat	30	n/s	16 to 50	SF E. coli O157:nm	E. coli O157	Community	Yes	Yes	Yes	Yes	Yes	Yes	No	No	No	No	3. Inconclusive epidemiological/ trace-back investigation therefore sampling potentially not directed to correct food item/premises	No	Vygen-Bonnet et al. 2017	Eurosurveillance	Grey	5	Vygen-Bonnet, S., Rosner, B., Wilking, H., Fruth, A., Prager, R., Kossow, A., Lang, C., Simon, S., Seidel, J., Faber, M. and Schielke, A., 2017. Ongoing haemolytic uraemic syndrome (HUS) outbreak caused by sorbitol-fermenting (SF) Shiga toxin-producing Escherichia coli (STEC) O157, Germany, December 2016 to May 2017. Eurosurveillance, 22(21).
2016	2016-08-01	2016-08-01	Finland	Helsinki	Rocket	Salads/ Leafy greens	237	n/s	>100	STEC ONT:H11	Non-O157 STEC		Yes	Yes	Yes	No	Yes	Yes	Yes	No	Yes	Yes, outbreak of EPEC O111:H8 also.	n/a - outbreak strain isolated	n/a - outbreak strain isolated	Kinnula et al 2018	Eurosurveillance	Grey	4	36. Kinnula, S., Hemminki, K., Kotilainen, H., Ruotsalainen, E., Tarkka, E., Salmenlinna, S., Hallanvuo, S., Leinonen, E., Jukka, O. and Rimhanen-Finne, R., 2018. Outbreak of multiple strains of non-O157 Shiga toxin-producing and enteropathogenic Escherichia coli associated with rocket salad, Finland, autumn 2016. Eurosurveillance, 23(35).
2016	2016-10-01	2016-11-01	Japan	Kanagawa	Frozen supermarket raw minced meat cutlets (beef and pork)	Beef	78	24	51 to 100	E. coli O157:H7	E. coli O157		Yes	Yes	Yes	No	Yes	Yes	Yes	No	Yes	No	n/a - outbreak strain isolated	n/a - outbreak strain isolated	Furukawa et al 2018	Peer reviewed lit search	Peer	4	31. Furukawa, I., Suzuki, M., Masaoka, T., Nakajima, N., Mitani, E., Tasaka, M., Teranishi, H., Matsumoto, Y., Koizumi, M., Ogawa, A. and Oota, Y., 2018. An outbreak of enterohemorrhagic Escherichia coli O157: H7 infection associated with minced meat cutlets in Kanagawa, Japan. Japanese Journal of Infectious Diseases, pp.JJID-2017.
2016	2016-03-01	2016-03-01	US	Virginia	Raw milk	Unpasteurised dairy products	14	3	5 to 15	Non-O157 STEC	Non-O157 STEC	Farm	Yes	No	Yes	Yes	No	Yes	Yes	No	Yes	No	n/a - outbreak strain isolated	n/a - outbreak strain isolated	Outbreak database	Online database	Grey	2	http://outbreakdatabase.com/details/2016-outbreak-of-stec-linked-to-consumption-of-raw-milk-golden-valley-guernseys/?organism=Non-O157+STEC&year=2016
2016	2016-08-01	2016-08-01	US	Michigan	Raw milk	Unpasteurised dairy products	4	2	<5	E. coli O157:H7	E. coli O157		Yes	No	Yes	No	No	Yes	No	No	No	No	7. Unknown - not enough information to specify	Not specified	Outbreak database	Online database	Grey	2	http://outbreakdatabase.com/details/2016-outbreak-of-e.-coli-o157h7-linked-to-raw-milk-michigan/?organism=E.+coli+O157%3AH7&year=2016&country=US
2016	2016-01-01	2016-04-01	Romania and Italy		Pasteurised cheese from Dairy A	Pasteurised dairy products	25	n/s	16 to 50	E. coli O26 and O157	Dual infection	Community	Yes	No	Yes	Yes	No	Yes	No	No	No	Yes, one fresh cheese product made of cow’s milk produced by the Romanian operator tested positive for E. coli O26 not possessing stx virulence genes. In Italy, a STEC O26 strain (positive for stx1, stx2 and eae) was isolated from a sample of the cheese that had been produced by the Romanian operator, imported from Romania and consumed by the Italian child that later developed HUS (stool samples …	7. Unknown - not enough information to specify	Yes - A recall of the company products was undertaken. Other MS subsequently took recalls	ECDC 2016	Google scholar	Grey	3	European Centre for Disease Prevention and Control/European Food Safety Authority. Multi-country outbreak of STEC infection associated with HUS – 5 April 2016. Stockholm: ECDC; 2016.	https://www.ecdc.europa.eu/en/publications-data/rapid-outbreak-assessment-multi-country-foodborne-outbreak-shiga-toxin-producing
2016	2016-06-01	2016-09-01	US	Multistate (11)	Beef products	Beef	11	7	5 to 15	E. coli O157:H7	E. coli O157	Community	Yes	No	Yes	No	Yes	Yes	Yes	No	Yes	No	n/a - outbreak strain isolated	n/a - outbreak strain isolated	CDC 2016c	CDC database	Grey	3	Centers for Disease Control and Prevention (CDC), 2016. Multistate Outbreak of Shiga toxin-producing Escherichia coli O157:H7 Infections Linked to Beef Products Produced by Adams Farm. Accessed 28th November 2017.	http://outbreakdatabase.com/details/2016-multistate-outbreak-of-e.-coli-o157h7-linked-to-adams-farm-beef-products/?organism=E.+coli+O157%3AH7&year=2016
2016	2016-01-01	2016-02-01	US	Multistate (2)	Alfalfa sprouts	Sprouts	11	2	5 to 15	E. coli O157:H7	E. coli O157	Community	Yes	No	No	No	Yes	No	No	No	No	No	1. No food or environmental samples available for testing	Yes - On February 24, 2016, the Minnesota Department of HealthExternal issued a press release warning consumers not to eat alfalfa sprouts produced by Jack & The Green Sprouts. On February 25, 2016, Jack & The Green Sprouts, Inc. voluntarily recalledExternal all alfalfa and alfalfa onion sprout products.	CDC 2016c	CDC database	Grey	2	Centers for Disease Control and Prevention (CDC), 2016. Multistate Outbreak of Shiga toxin-producing Escherichia coli O157 Infections Linked to Alfalfa Sprouts Produced by Jack & The Green Sprouts. Accessed 28th November 2017.	https://www.cdc.gov/ecoli/2016/o157-02-16/index.html
2017	2017-10-01	2017-10-01	US	California	Beef	Beef	244	30	>100	E. coli O157:H7 and E. coli O26	Dual infection		Yes	No	No	No	No	No	No	No	No	No	1. No food or environmental samples available for testing	Not specified	Outbreak database	Online database	Grey	1	http://outbreakdatabase.com/details/2017-e.-coli-o157h7-and-e.-coli-o26-outbreak-among-marine-recruits-california/?organism=E.+coli+O157%3AH7&year=2017&country=US
2017	2017-11-01	2017-12-01	US	Multistate (15)	Leafy greens	Salads/ Leafy greens	25	9	16 to 50	E. coli O157:H7	E. coli O157		Yes	No	No	No	No	No	No	No	No	No	1. No food or environmental samples available for testing	No - outbreak over before action could be taken	CDC 2017	CDC database	Grey	1	https://www.cdc.gov/ecoli/2017/o157h7-12-17/index.html	http://outbreakdatabase.com/details/2017-multistatemultiprovince-outbreak-of-e.-coli-o157h7-linked-to-leafy-greens-united-states-and-canada/?organism=E.+coli+O157%3AH7&year=2017&country=US
2017	2017-02-01	2017-02-01	Germany	North Rhine-Westphalia and Schleswig-Holstein	Raw cow's drinking milk	Unpasteurised dairy products	54	0	51 to 100	E. coli O103:H2	Non-O157 STEC		Yes	Yes	Yes	Yes	No	Yes	No	Yes	Yes	Yes, other STECs isolated from farm samples. O146:H21 and O91:H14	n/a - outbreak strain isolated	n/a - outbreak strain isolated	Mylius et al 2018	Peer reviewed lit search	Peer	4	29. Mylius, M., Dreesman, J., Pulz, M., Pallasch, G., Beyrer, K., Claußen, K., Allerberger, F., Fruth, A., Lang, C., Prager, R. and Flieger, A., 2018. Shiga toxin-producing Escherichia coli O103: H2 outbreak in Germany after school trip to Austria due to raw cow milk, 2017–The important role of international collaboration for outbreak investigations. International Journal of Medical Microbiology,…
2017	2017-01-01	2017-04-01	US	Multistate (12)	Brand A Soy Nut Butter	Nuts/ nut butters	32	12	16 to 50	E. coli O157:H7	E. coli O157	Community	Yes	Yes	Yes	No	Yes	Yes	Yes	No	Yes	Yes, O134 & O180 were isolated from 3 samples	n/a - outbreak strain isolated	n/a - outbreak strain isolated	Hassan et al 2019	Peer reviewed lit search	Peer	4	33. Hassan, R., Seelman, S., Peralta, V., Booth, H., Tewell, M., Melius, B., Whitney, B., Sexton, R., Dwarka, A., Vugia, D. and Vidanes, J., 2019. A Multistate Outbreak of E Coli O157: H7 Infections Linked to Soy Nut Butter. Pediatrics, p.e20183978.	Centers for Disease Control and Prevention, 2017. Multistate Outbreak of Shiga toxin-producing Escherichia coli O157:H7 Infections Linked to I.M. Healthy Brand SoyNut Butter. May 4th 2017.	http://outbreakdatabase.com/details/2017-multistate-outbreak-of-e.-coli-o157-linked-to-im-healthy-soynut-butter/?organism=E.+coli+O157%3AH7&year=2017&country=US
2017	2017-11-01	2017-12-01	Canada	Multi-province (5)	Romaine lettuce	Salads/ Leafy greens	42	17	16 to 50	E. coli O157:H7	E. coli O157		Yes	No	Yes	No	No	Yes	No	No	No	No	5. Isolation failed due to food vehicle attributes	Not specified	PHA of Canada	Other	Grey	2	https://www.canada.ca/en/public-health/services/public-health-notices/2017/public-health-notice-outbreak-e-coli-infections-linked-romaine-lettuce.html
2017	2017-08-01	2017-10-01	England	Isle of Wight	Raw drinking milk	Unpasteurised dairy products	7	n/s	5 to 15	E. coli O157:H7	E. coli O157	Community	Yes	No	Yes	Yes	No	Yes	Yes	Yes	Yes	No	n/a - outbreak strain isolated	n/a - outbreak strain isolated	Treacy et al (2017)	Eurosurveillance	Grey	3	Treacy, J., Jenkins, C., Paranthaman, K., Jorgensen, F., Mueller-Doblies, D., Anjum, M., Kaindama, L., Hartman, H., Kirchner, M., Carson, T. and Kar-Purkayastha, I., 2019. Outbreak of Shiga toxin-producing Escherichia coli O157: H7 linked to raw drinking milk resolved by rapid application of advanced pathogen characterisation methods, England, August to October 2017. Eurosurveillance, 24(16), p.1…
2018	2018-08-01	2018-08-01	US	Washington	Raw milk	Unpasteurised dairy products	2	0	<5	E. coli O157:H7	Non-O157 STEC		Yes	No	No	No	No	No	No	No	No	No	1. No food or environmental samples available for testing	Not specified	Outbreak database	Online database	Grey	1	http://outbreakdatabase.com/details/2018-outbreak-of-shiga-toxin-e.-coli-linked-to-dungeness-valley-creamery-raw-milk-washington/?organism=E.+coli+O157%3AH7&year=2018&country=US
2018	2018-04-01	2018-04-01	US	Washington	Chicken pesto sandwich	RTE prepared dishes and snacks	4	0	<5	E. coli O26	Non-O157 STEC		Yes	Yes	No	No	No	No	No	No	No	No	1. No food or environmental samples available for testing	Not specified	Outbreak database	Online database	Grey	2	http://outbreakdatabase.com/details/2018-outbreak-of-e.-coli-o26-linked-to-homegrown-restaurants-king-county-washington/?organism=Non-O157+STEC&year=2018&country=US
2018	2018-03-01	2018-04-01	Canada	Multi-province (5)	Romaine lettuce from Yuma growing region	Salads/ Leafy greens	8	1	5 to 15	E. coli O157:H7	E. coli O157		Yes	Yes	No	No	Yes	No	No	No	No	No	1. No food or environmental samples available for testing	Not specified	PHA of Canada	Other	Grey	3	https://www.canada.ca/en/public-health/services/public-health-notices/2018/public-health-notice-outbreak-e-coli-infections-linked-romaine-lettuce.html
2018	2018-05-01	2018-05-01	US	Tennessee	Raw milk	Unpasteurised dairy products	17	7	16 to 50	E. coli O157:H7	E. coli O157		Yes	No	Yes	Yes	No	Yes	No	Yes	Yes	No	n/a - outbreak strain isolated	n/a - outbreak strain isolated	Outbreak database	Online database	Grey	3	http://outbreakdatabase.com/details/2018-outbreak-of-e.-coli-o157h7-linked-to-consumption-of-french-broad-farm-raw-milk-tennessee/?organism=E.+coli+O157%3AH7&year=2018&country=US
2018	2018-12-01	2019-05-01	US	Multistate (9)	Flour	Bakery products	21	3	16 to 50	E. coli O26	Non-O157 STEC		Yes	No	Yes	Yes	No	Yes	Yes	No	Yes	No	n/a - outbreak strain isolated	n/a - outbreak strain isolated	CDC 2019	CDC database	Grey	3	https://www.cdc.gov/ecoli/2019/flour-05-19/index.html
2018	2018-03-01	2018-06-01	US	Multistate (36)	Romaine lettuce from Yuma growing region	Salads/ Leafy greens	210	96	>100	E. coli O157:H7	E. coli O157		Yes	No	Yes	Yes	Yes	Yes	No	Yes	Yes	No	n/a - outbreak strain isolated	n/a - outbreak strain isolated	CDC 2018	CDC database	Grey	4	https://www.cdc.gov/ecoli/2018/o157h7-04-18/index.html	http://outbreakdatabase.com/details/2018-multistate-outbreak-of-e.-coli-o157h7-linked-to-romaine-lettuce/?organism=E.+coli+O157%3AH7&year=2018&country=US
2018	2018-10-01	2018-12-01	US	Multistate (16)	Romaine lettuce	Salads/ Leafy greens	62	25	51 to 100	E. coli O157:H7	E. coli O157		Yes	No	Yes	Yes	Yes	Yes	No	Yes	Yes	No. The outbreak strain of E. coli O157:H7 was found in sediment within an agricultural water reservoir on the farm.	n/a - outbreak strain isolated	n/a - outbreak strain isolated	CDC 2018	CDC database	Grey	4	https://www.cdc.gov/ecoli/2018/o157h7-11-18/index.html	http://outbreakdatabase.com/details/2018-multistatemultiprovince-outbreak-of-e.-coli-o157h7-linked-to-romaine-lettuce-united-states-and-canada/?organism=E.+coli+O157%3AH7&year=2018&country=US
2018	2018-07-01	2018-07-01	US	Multistate (4)	Ground beef	Beef	18	6	16 to 50	E. coli O26	Non-O157 STEC		Yes	No	Yes	No	Yes	Yes	Yes	No	Yes	No	n/a - outbreak strain isolated	Yes - On August 30, 2018 Publix Super Markets Inc. issued a recall of ground beef products made from chuck associated with an outbreak of E. coli O26 in Florida.	CDC 2018	CDC database	Grey	3	https://www.cdc.gov/ecoli/2018/o26-09-18/index.html	http://outbreakdatabase.com/details/2018-multistate-outbreak-of-e.-coli-o26-linked-to-cargill-meat-solutions-ground-beef/?organism=Non-O157+STEC&year=2018&country=US
2018	2018-10-01	2018-11-01	Canada	Multiprovince (4)	Romaine lettuce	Salads/ Leafy greens	29	10	16 to 50	E. coli O157:H7	E. coli O157		Yes	No	Yes	No	Yes	Yes	No	No	No	No. (Linked to US outbreak)	7. Unknown - not enough information to specify	Yes - During the outbreak investigation, the CFIA advised industry not to import, distribute, sell, serve, or use romaine lettuce from the suspect areas in California identified in the U.S. FDA's investigation, and they verified that these actions were implemented in the Canadian marketplace.	PHA of Canada	Other	Grey	3	https://www.canada.ca/en/public-health/services/public-health-notices/2018/outbreak-ecoli-infections-linked-romaine-lettuce.html
2019	2019-03-01	2019-05-01	US	Multistate (10)	Ground beef	Beef	209	29	>100	E. coli O103	Non-O157 STEC		Yes	No	Yes	Yes	Yes	Yes	Yes	No	Yes	Yes, a different strain of E. coli O103 was identified in the ground beef collected in Kentucky.	n/a - outbreak strain isolated	n/a - outbreak strain isolated	CDC 2019	CDC database	Grey	4	https://www.cdc.gov/ecoli/2019/o103-04-19/index.html	http://outbreakdatabase.com/details/2019-multistate-outbreak-of-e.-coli-o103-infections-linked-to-ground-beef/?organism=Non-O157+STEC&year=2019&country=US
2019	2019-03-01	2019-08-01	US	Multistate (8)	Northfork Bison burger patties	Other meat	33	18	16 to 50	E. coli O103 & O121	Non-O157 STEC		Yes	No	Yes	Yes	Yes	Yes	Yes	No	Yes	No	n/a - outbreak strain isolated	n/a - outbreak strain isolated	CDC 2019	CDC database	Grey	4	https://www.cdc.gov/ecoli/2019/bison-07-19/index.html	http://outbreakdatabase.com/details/2019-multistate-outbreak-of-non-o157-stec-infections-linked-to-ground-bison/?organism=Non-O157+STEC&year=2019&country=US
2019	2019-03-01	2019-05-01	France	Multi-region	Raw cow’s milk soft cheeses (Saint-Félicien and Saint-Marcellin)	Unpasteurised dairy products	16	14	16 to 50	E. coli O26:H11	Non-O157 STEC		Yes	No	Yes	No	Yes	Yes	No	No	No	No	7. Unknown - not enough information to specify	Not specified	Eurosurveillence 2019	Eurosurveillance	Grey	3	Jones, G., Lefèvre, S., Donguy, M.P., Nisavanh, A., Terpant, G., Fougère, E., Vaissière, E., Guinard, A., Mailles, A., de Valk, H. and Fila, M., 2019. Outbreak of Shiga toxin-producing Escherichia coli (STEC) O26 paediatric haemolytic uraemic syndrome (HUS) cases associated with the consumption of soft raw cow’s milk cheeses, France, March to May 2019. Eurosurveillance, 24(22).	https://www.eurosurveillance.org/content/10.2807/1560-7917.ES.2019.24.22.1900305

## Sheet: Drop down lists
Peer	Beef	Restaurant	Yes	Contamination/ hygiene issue at primary production	ObSurv	Multiple sources	E. coli O157		Reasons for not finding the outbreak strain			Yes		Outbreak size
Grey	Other meat	Hotel	No	Contamination during food preparation	Online database	Delay in acquiring outbreak information	Non-O157 STEC		1. No food or environmental samples available for testing			No		<5
	Fruit and fruit juices	Catered event	Not specified	Contamination prior to preparation	Google scholar	Multiple outbreak locations	Dual infection		2. Implicated batch not available for testing (alternative batch tested)			Unconfirmed		5 to 15
	Vegetables	Farm		Inadequate cooking	Peer reviewed lit search	Buffet restaurant			3. Inconclusive epidemiological/ trace-back investigation therefore sampling potentially not directed to correct food item/premises					16 to 50
	Salads/ Leafy greens	Community		Infected food handler	Eurosurveillance	Incomplete food histories			4. Sampling methodology inadequate					51 to 100
	Sprouts	Household		Not specified	Reference search	Ubiquitous food vehicles			5. Isolation failed due to food vehicle attributes					>100
	Herbs	Hospital		Inconclusive	CDC database	Infected food handler (small batch affected)			6. Failed due to laboratory method limitations/low level contamination
	Pickled/ fermented vegetables	Residential institution		Use of contaminated raw material	WHO Website	Implicated batch not available for testing			7. Unknown - not enough information to specify
	Unpasteurised dairy products	School/ nursery			Other	Traceback investigation too complex			n/a - outbreak strain isolated
	Pasteurised dairy products	Camp				Inadequate sampling undertaken
	Bakery products	Other				Seeds - pathogen recovery unlikely
	RTE prepared dishes and snacks	Not known				Difficult to detect SF STEC strains
	Beverages					Small sample size
	Nuts/ nut butters					Infectious dose below limit of detection
	Single causative food item/ ingredient could not be identified					Novel food vehicle
						Low quality/ unsuitable sample
						Non-O157 STEC
						Non-homogenous distribution
